# Supplementary material for: Association between inflammatory bowel disease and osteoporosis in European and East Asian populations: exploring causality, mediation by nutritional status, and shared genetic architecture
Source: Front Immunol. 2024 Jul 29;15:1425610. doi: 10.3389/fimmu.2024.1425610 (PMC11317921; doi:10.3389/fimmu.2024.1425610)
Supplement: Supplementary file 2 [file Table_1.xlsx]

## Sheet: Catalog
Table S1:Instrumental variables for MR analysis of IBD and OP in European populations
Table S2:Instrumental variables for MR analysis of CD and OP in European populations
Table S3:Instrumental variables for MR analysis of UC and OP in European populations
Table S4:Instrumental variables for MR analysis of IBD and OP in East Asian populations
Table S5:Instrumental variables for MR analysis of CD and OP in East Asian populations
Table S6:Instrumental variables for MR analysis of UC and OP in East Asian populations
Table S7:Horizontal Multiple Validity Test
Table S8:Heterogeneity test

## Sheet: S1
SNP	effect_allele.exposure	other_allele.exposure	effect_allele.outcome	other_allele.outcome	beta.exposure	beta.outcome	eaf.exposure	eaf.outcome	chr.outcome	pos.outcome	se.outcome	pval.outcome	ncase.outcome	ncontrol.outcome	samplesize.outcome	outcome	chr.exposure	pos.exposure	se.exposure	pval.exposure	ncase.exposure	ncontrol.exposure	samplesize.exposure	exposure	MAF	R2	F	steiger_dir
rs10041497	C	T	C	T	0.0819	0.0194024	0.620278	0.657275	5	141514582	0.0171415	0.257678	8017	391037	399054	OP_EUR	5	141514582	0.0129	1.95e-10	25042	34915	59957	IBD_EUR	0.379722	0.000671826	40.3064	TRUE
rs10114470	C	T	C	T	0.1475	-0.0392547	0.67495	0.772749	9	117547772	0.0194002	0.0430309	8017	391037	399054	OP_EUR	9	117547772	0.0137	4.1e-27	25042	34915	59957	IBD_EUR	0.32505	0.00192959	115.912	TRUE
rs10746475	A	T	A	T	0.1308	-0.0175146	0.83002	0.734145	1	8168261	0.0184021	0.341213	8017	391037	399054	OP_EUR	1	8168261	0.0164	1.58e-15	25042	34915	59957	IBD_EUR	0.16998	0.00105981	63.6082	TRUE
rs10761659	G	A	G	A	0.1585	0.0104399	0.502982	0.528011	10	64445564	0.0162556	0.520723	8017	391037	399054	OP_EUR	10	64445564	0.0126	2.3e-36	25042	34915	59957	IBD_EUR	0.497018	0.00263228	158.235	TRUE
rs10800309	G	A	G	A	-0.123	-0.0124773	0.699801	0.629712	1	161472158	0.0168362	0.458633	8017	391037	399054	OP_EUR	1	161472158	0.0133	1.94e-20	25042	34915	59957	IBD_EUR	0.300199	0.00142445	85.5249	TRUE
rs10826797	T	G	T	G	-0.099	-0.0034149	0.310139	0.343001	10	30690376	0.0172073	0.842688	8017	391037	399054	OP_EUR	10	30690376	0.0136	3.99e-13	25042	34915	59957	IBD_EUR	0.310139	0.000883017	52.9881	TRUE
rs10953551	G	A	G	A	-0.1033	-0.0366141	0.604374	0.614834	7	107480901	0.016725	0.0285838	8017	391037	399054	OP_EUR	7	107480901	0.0127	4.94e-16	25042	34915	59957	IBD_EUR	0.395626	0.00110224	66.1574	TRUE
rs11066188	A	G	A	G	0.0874	0.0517096	0.406561	0.378301	12	112610714	0.0167015	0.00196074	8017	391037	399054	OP_EUR	12	112610714	0.013	1.76e-11	25042	34915	59957	IBD_EUR	0.406561	0.000753302	45.1983	TRUE
rs111456533	A	G	A	G	-0.1031	-0.0616436	0.168986	0.111838	10	126439381	0.0258859	0.0172488	8017	391037	399054	OP_EUR	10	126439381	0.017	1.18e-09	25042	34915	59957	IBD_EUR	0.168986	0.000613075	36.7794	TRUE
rs11152949	G	A	G	A	0.1019	-0.0148745	0.303181	0.246709	6	106449085	0.0188924	0.431092	8017	391037	399054	OP_EUR	6	106449085	0.0133	1.56e-14	25042	34915	59957	IBD_EUR	0.303181	0.000978093	58.699	TRUE
rs11209013	G	A	G	A	0.0773	0.000383709	0.524851	0.498655	1	67656286	0.0162792	0.981195	8017	391037	399054	OP_EUR	1	67656286	0.0124	4.46e-10	25042	34915	59957	IBD_EUR	0.475149	0.00064773	38.8599	TRUE
rs11221335	C	T	C	T	0.0827	0.0142936	0.244533	0.234032	11	128385906	0.0192563	0.457918	8017	391037	399054	OP_EUR	11	128385906	0.0148	2.44e-08	25042	34915	59957	IBD_EUR	0.244533	0.000520501	31.2229	TRUE
rs11236797	A	C	A	C	0.1488	0.0123086	0.450298	0.405433	11	76299649	0.0165757	0.457742	8017	391037	399054	OP_EUR	11	76299649	0.0125	7.19e-33	25042	34915	59957	IBD_EUR	0.450298	0.00235787	141.7	TRUE
rs112936798	C	A	C	A	-0.1844	-0.0222447	0.0218688	0.0434609	1	39802381	0.0398138	0.576354	8017	391037	399054	OP_EUR	1	39802381	0.0332	2.89e-08	25042	34915	59957	IBD_EUR	0.0218688	0.00051426	30.8483	TRUE
rs11548656	G	A	G	A	-0.2374	-0.0671404	0.0397614	0.0475255	16	81916912	0.0385334	0.0814404	8017	391037	399054	OP_EUR	16	81916912	0.0362	5.18e-11	25042	34915	59957	IBD_EUR	0.0397614	0.000716792	43.0061	TRUE
rs11581607	A	G	A	G	-0.6578	-0.0764894	0.0616302	0.0459203	1	67707690	0.0389066	0.0493015	8017	391037	399054	OP_EUR	1	67707690	0.0294	4.59e-111	25042	34915	59957	IBD_EUR	0.0616302	0.00828023	500.586	TRUE
rs11669299	T	C	T	C	-0.1107	0.0101955	0.171968	0.174114	19	10496621	0.0214888	0.635173	8017	391037	399054	OP_EUR	19	10496621	0.0157	1.84e-12	25042	34915	59957	IBD_EUR	0.171968	0.000828507	49.7143	TRUE
rs11677002	C	T	C	T	-0.0931	0.0209214	0.459245	0.466913	2	28614401	0.0163522	0.200747	8017	391037	399054	OP_EUR	2	28614401	0.0126	1.37e-13	25042	34915	59957	IBD_EUR	0.459245	0.000909752	54.5939	TRUE
rs11734570	A	G	A	G	0.0694	0.02327	0.447316	0.462655	4	38588453	0.0163059	0.153554	8017	391037	399054	OP_EUR	4	38588453	0.0127	4.8e-08	25042	34915	59957	IBD_EUR	0.447316	0.000497801	29.8605	TRUE
rs11739135	C	G	C	G	0.1366	-0.0124252	0.373757	0.282879	5	131733397	0.0181224	0.492949	8017	391037	399054	OP_EUR	5	131733397	0.0125	1.1e-27	25042	34915	59957	IBD_EUR	0.373757	0.00198782	119.417	TRUE
rs11768365	G	A	G	A	-0.0837	0.0440107	0.196819	0.255088	7	6545188	0.0187421	0.018863	8017	391037	399054	OP_EUR	7	6545188	0.0152	3.88e-08	25042	34915	59957	IBD_EUR	0.196819	0.00050548	30.3214	TRUE
rs117981694	A	G	A	G	0.3452	-0.0138602	0.0228628	0.0267308	12	40822098	0.0504936	0.783706	8017	391037	399054	OP_EUR	12	40822098	0.0411	4.53e-17	25042	34915	59957	IBD_EUR	0.0228628	0.00117519	70.5413	TRUE
rs12136659	C	T	C	T	0.087	-0.00328444	0.247515	0.303267	1	172844250	0.0177506	0.853204	8017	391037	399054	OP_EUR	1	172844250	0.0142	1.02e-09	25042	34915	59957	IBD_EUR	0.247515	0.000625677	37.5359	TRUE
rs1250573	A	G	A	G	-0.098	-0.0259417	0.286282	0.365703	10	81042475	0.0168957	0.124684	8017	391037	399054	OP_EUR	10	81042475	0.0138	1.11e-12	25042	34915	59957	IBD_EUR	0.286282	0.000840406	50.4289	TRUE
rs1267496	C	G	C	G	0.1053	-0.00257392	0.769384	0.887443	6	14716017	0.0258666	0.920735	8017	391037	399054	OP_EUR	6	14716017	0.0159	3.39e-11	25042	34915	59957	IBD_EUR	0.230616	0.000730979	43.8579	TRUE
rs1268339	C	T	C	T	0.0907	0.0428781	0.217694	0.342647	1	1215424	0.0173752	0.0135953	8017	391037	399054	OP_EUR	1	1215424	0.0163	2.75e-08	25042	34915	59957	IBD_EUR	0.217694	0.000516149	30.9617	TRUE
rs12825700	A	G	A	G	0.1324	-0.0207005	0.359841	0.322896	12	68492980	0.0174033	0.234259	8017	391037	399054	OP_EUR	12	68492980	0.0127	1.28e-25	25042	34915	59957	IBD_EUR	0.359841	0.00180943	108.681	TRUE
rs12936409	T	C	T	C	0.1406	0.00730461	0.472167	0.514373	17	38043649	0.016342	0.654886	8017	391037	399054	OP_EUR	17	38043649	0.0124	7.73e-30	25042	34915	59957	IBD_EUR	0.472167	0.00213972	128.562	TRUE
rs1297264	G	A	G	A	-0.1462	-0.00319068	0.43837	0.398952	21	16816017	0.0165952	0.847535	8017	391037	399054	OP_EUR	21	16816017	0.0126	3.98e-31	25042	34915	59957	IBD_EUR	0.43837	0.00224047	134.629	TRUE
rs1319951	G	C	G	C	-0.0851	-0.0265401	0.247515	0.254271	18	46404813	0.0186866	0.155529	8017	391037	399054	OP_EUR	18	46404813	0.0147	7.5e-09	25042	34915	59957	IBD_EUR	0.247515	0.000558653	33.5127	TRUE
rs1336900	A	G	A	G	-0.0848	-0.0240437	0.409543	0.402465	1	150679033	0.0165294	0.145778	8017	391037	399054	OP_EUR	1	150679033	0.0128	2.98e-11	25042	34915	59957	IBD_EUR	0.409543	0.0007315	43.8892	TRUE
rs13422838	C	T	C	T	-0.1143	0.0725261	0.0954274	0.0693514	2	187502846	0.0322539	0.024538	8017	391037	399054	OP_EUR	2	187502846	0.0205	2.56e-08	25042	34915	59957	IBD_EUR	0.0954274	0.000518227	31.0864	TRUE
rs143210366	G	T	G	T	0.2836	-0.0488803	0.0308151	0.0526964	6	31492353	0.0365068	0.180591	8017	391037	399054	OP_EUR	6	31492353	0.036	3.14e-15	25042	34915	59957	IBD_EUR	0.0308151	0.00103399	62.0573	TRUE
rs1445004	T	C	T	C	0.1689	0.0222762	0.589463	0.568171	5	40414419	0.0164315	0.175196	8017	391037	399054	OP_EUR	5	40414419	0.0127	3.48e-40	25042	34915	59957	IBD_EUR	0.410537	0.00294126	176.863	TRUE
rs145568234	G	T	G	T	0.86	-0.671374	0.0129225	0.000784556	6	32247045	0.279105	0.0161525	8017	391037	399054	OP_EUR	6	32247045	0.0476	4.73e-73	25042	34915	59957	IBD_EUR	0.0129225	0.00541483	326.414	TRUE
rs1456896	T	C	T	C	0.0879	0.000276794	0.686879	0.712133	7	50304461	0.0179415	0.987691	8017	391037	399054	OP_EUR	7	50304461	0.0133	4.5e-11	25042	34915	59957	IBD_EUR	0.313121	0.000727978	43.6777	TRUE
rs149169037	A	G	A	G	-0.1338	0.0245787	0.0745527	0.0670219	7	20577298	0.0327891	0.453496	8017	391037	399054	OP_EUR	7	20577298	0.0242	3.26e-08	25042	34915	59957	IBD_EUR	0.0745527	0.000509589	30.568	TRUE
rs154873	A	G	A	G	-0.0813	-0.00540096	0.351889	0.382	20	57855032	0.0167637	0.747316	8017	391037	399054	OP_EUR	20	57855032	0.0132	7.38e-10	25042	34915	59957	IBD_EUR	0.351889	0.000632293	37.9331	TRUE
rs1558619	T	G	T	G	-0.0843	-0.0170463	0.493042	0.491275	2	102931550	0.0162529	0.294261	8017	391037	399054	OP_EUR	2	102931550	0.0123	8.9e-12	25042	34915	59957	IBD_EUR	0.493042	0.000782825	46.9711	TRUE
rs1864239	G	A	G	A	1.3366	0.00811794	0.0188867	0.06023	15	80205354	0.0341145	0.811911	8017	391037	399054	OP_EUR	15	80205354	0.1782	6.27e-14	25042	34915	59957	IBD_EUR	0.0188867	0.000937433	56.2565	TRUE
rs194746	T	C	T	C	0.0833	0.0130074	0.472167	0.510811	14	69282887	0.0162405	0.423177	8017	391037	399054	OP_EUR	14	69282887	0.0124	1.84e-11	25042	34915	59957	IBD_EUR	0.472167	0.000752108	45.1266	TRUE
rs212402	A	G	A	G	-0.0743	0.0106497	0.643141	0.70387	6	159472295	0.017863	0.55105	8017	391037	399054	OP_EUR	6	159472295	0.013	1.06e-08	25042	34915	59957	IBD_EUR	0.356859	0.000544521	32.6645	TRUE
rs2301127	A	G	A	G	0.0783	0.0116699	0.520875	0.592851	16	11367477	0.0165875	0.481721	8017	391037	399054	OP_EUR	16	11367477	0.0126	4.96e-10	25042	34915	59957	IBD_EUR	0.479125	0.000643669	38.6161	TRUE
rs2384352	G	A	G	A	0.0951	-0.0334842	0.342942	0.359506	10	35492832	0.0169601	0.0483482	8017	391037	399054	OP_EUR	10	35492832	0.0131	3.12e-13	25042	34915	59957	IBD_EUR	0.342942	0.000878207	52.6992	TRUE
rs2413583	T	C	T	C	-0.1732	0.000371394	0.16501	0.116974	22	39659773	0.0254352	0.98835	8017	391037	399054	OP_EUR	22	39659773	0.0171	4.6e-24	25042	34915	59957	IBD_EUR	0.16501	0.00170813	102.586	TRUE
rs243505	G	A	G	A	-0.0805	-0.0249503	0.418489	0.374174	7	148435339	0.0167873	0.137209	8017	391037	399054	OP_EUR	7	148435339	0.0128	3.04e-10	25042	34915	59957	IBD_EUR	0.418489	0.000659243	39.551	TRUE
rs2488398	C	G	C	G	0.0985	0.00537211	0.189861	0.146119	1	197701376	0.0230124	0.815417	8017	391037	399054	OP_EUR	1	197701376	0.0149	3.63e-11	25042	34915	59957	IBD_EUR	0.189861	0.000728356	43.7004	TRUE
rs254837	C	G	C	G	0.1222	-0.0042654	0.877734	0.925027	5	158683200	0.0309116	0.890251	8017	391037	399054	OP_EUR	5	158683200	0.0205	2.54e-09	25042	34915	59957	IBD_EUR	0.122266	0.000592294	35.532	TRUE
rs2593855	T	C	T	C	-0.0832	-0.00951761	0.324056	0.305829	3	71175495	0.0176537	0.589798	8017	391037	399054	OP_EUR	3	71175495	0.014	2.54e-09	25042	34915	59957	IBD_EUR	0.324056	0.000588701	35.3164	TRUE
rs2836881	T	G	T	G	-0.1643	0.00808819	0.257455	0.247108	21	40466299	0.0189167	0.668966	8017	391037	399054	OP_EUR	21	40466299	0.0146	1.96e-29	25042	34915	59957	IBD_EUR	0.257455	0.00210772	126.635	TRUE
rs28374519	A	G	A	G	-0.1105	-0.0360271	0.462227	0.341179	16	28489342	0.0173047	0.0373491	8017	391037	399054	OP_EUR	16	28489342	0.0137	6.55e-16	25042	34915	59957	IBD_EUR	0.462227	0.00108386	65.0532	TRUE
rs3024493	A	C	A	C	0.1911	0.0077614	0.166004	0.156066	1	206943968	0.022435	0.72938	8017	391037	399054	OP_EUR	1	206943968	0.0165	4.04e-31	25042	34915	59957	IBD_EUR	0.166004	0.00223225	134.134	TRUE
rs3091316	A	G	A	G	-0.0992	0.00504497	0.317097	0.335396	17	32593974	0.0172178	0.769515	8017	391037	399054	OP_EUR	17	32593974	0.014	1.47e-12	25042	34915	59957	IBD_EUR	0.317097	0.000836689	50.2057	TRUE
rs341295	T	C	T	C	0.0702	-0.00555447	0.465209	0.454372	5	111848890	0.0163708	0.73439	8017	391037	399054	OP_EUR	5	111848890	0.0124	1.45e-08	25042	34915	59957	IBD_EUR	0.465209	0.000534268	32.0491	TRUE
rs34140409	T	C	T	C	-0.1583	-0.0273735	0.127237	0.14559	6	31923654	0.0230198	0.234389	8017	391037	399054	OP_EUR	6	31923654	0.0237	2.28e-11	25042	34915	59957	IBD_EUR	0.127237	0.000743536	44.6119	TRUE
rs35730213	C	G	C	G	-0.1346	0.00428446	0.274354	0.212342	1	200874229	0.0198473	0.829089	8017	391037	399054	OP_EUR	1	200874229	0.014	7.5e-22	25042	34915	59957	IBD_EUR	0.274354	0.00153931	92.4314	TRUE
rs36051895	T	G	T	G	0.153	-0.00125701	0.301193	0.338448	9	4981866	0.0172166	0.941797	8017	391037	399054	OP_EUR	9	4981866	0.0136	2.38e-29	25042	34915	59957	IBD_EUR	0.301193	0.00210644	126.558	TRUE
rs3792111	T	C	T	C	0.1391	0.0286112	0.536779	0.438567	2	234179690	0.0164	0.0810588	8017	391037	399054	OP_EUR	2	234179690	0.0124	5.12e-29	25042	34915	59957	IBD_EUR	0.463221	0.0020944	125.834	TRUE
rs3820330	A	C	A	C	-0.0892	-0.0102374	0.300199	0.293504	1	20142413	0.0178387	0.566045	8017	391037	399054	OP_EUR	1	20142413	0.014	1.72e-10	25042	34915	59957	IBD_EUR	0.300199	0.000676612	40.5937	TRUE
rs3829110	G	A	G	A	0.1574	0.0107544	0.393638	0.416581	9	139269198	0.0164853	0.514166	8017	391037	399054	OP_EUR	9	139269198	0.0125	3.52e-36	25042	34915	59957	IBD_EUR	0.393638	0.00263756	158.553	TRUE
rs3850378	C	T	C	T	0.1536	0.0620729	0.107356	0.0814286	14	88417517	0.0297807	0.0371296	8017	391037	399054	OP_EUR	14	88417517	0.0207	1.1e-13	25042	34915	59957	IBD_EUR	0.107356	0.000917494	55.0589	TRUE
rs3897234	C	T	C	T	0.0971	-0.00306429	0.233598	0.243659	13	27542030	0.0189722	0.871688	8017	391037	399054	OP_EUR	13	27542030	0.0145	1.9e-11	25042	34915	59957	IBD_EUR	0.233598	0.000747374	44.8423	TRUE
rs4072601	A	G	A	G	-0.1264	-0.00166932	0.126243	0.131301	17	70641327	0.0240174	0.944588	8017	391037	399054	OP_EUR	17	70641327	0.0177	8.43e-13	25042	34915	59957	IBD_EUR	0.126243	0.000849843	50.9956	TRUE
rs4256018	G	T	G	T	0.0786	0.00598586	0.27833	0.188187	20	6093889	0.0209012	0.77458	8017	391037	399054	OP_EUR	20	6093889	0.0138	1.23e-08	25042	34915	59957	IBD_EUR	0.27833	0.000540769	32.4394	TRUE
rs4276914	A	G	A	G	0.0783	0.0097254	0.494036	0.527197	1	155142229	0.0162982	0.550697	8017	391037	399054	OP_EUR	1	155142229	0.0125	3.15e-10	25042	34915	59957	IBD_EUR	0.494036	0.000654003	39.2364	TRUE
rs4380956	A	G	A	G	0.0907	-0.0223877	0.629225	0.722737	8	126529074	0.0182359	0.21957	8017	391037	399054	OP_EUR	8	126529074	0.0127	1.12e-12	25042	34915	59957	IBD_EUR	0.370775	0.000849959	51.0026	TRUE
rs4676408	A	G	A	G	0.1011	0.00462855	0.512922	0.631871	2	241574401	0.0169001	0.784179	8017	391037	399054	OP_EUR	2	241574401	0.013	7.63e-15	25042	34915	59957	IBD_EUR	0.487078	0.00100772	60.4785	TRUE
rs4712528	C	G	C	G	0.1043	0.00531994	0.793241	0.733594	6	20678430	0.0183805	0.772248	8017	391037	399054	OP_EUR	6	20678430	0.0152	7.14e-12	25042	34915	59957	IBD_EUR	0.206759	0.000784695	47.0833	TRUE
rs4807569	C	A	C	A	0.1281	0.000488064	0.198807	0.232158	19	1123378	0.0192931	0.979818	8017	391037	399054	OP_EUR	19	1123378	0.0152	4.24e-17	25042	34915	59957	IBD_EUR	0.198807	0.0011832	71.0226	TRUE
rs4957256	T	C	T	C	-0.1179	-0.0348586	0.234592	0.281131	5	40207142	0.0180931	0.0540269	8017	391037	399054	OP_EUR	5	40207142	0.0155	3.37e-14	25042	34915	59957	IBD_EUR	0.234592	0.000964063	57.8562	TRUE
rs503734	G	A	G	A	-0.0692	-0.0170436	0.515905	0.563438	3	101023748	0.0164157	0.299155	8017	391037	399054	OP_EUR	3	101023748	0.0124	2.67e-08	25042	34915	59957	IBD_EUR	0.484095	0.000519163	31.1426	TRUE
rs55946629	A	C	A	C	0.1298	0.0372532	0.12326	0.0821169	2	43851246	0.0298315	0.211742	8017	391037	399054	OP_EUR	2	43851246	0.018	5.45e-13	25042	34915	59957	IBD_EUR	0.12326	0.000866539	51.9984	TRUE
rs56062135	T	C	T	C	0.1382	-0.0236292	0.214712	0.262465	15	67455630	0.0185419	0.202533	8017	391037	399054	OP_EUR	15	67455630	0.0145	1.37e-21	25042	34915	59957	IBD_EUR	0.214712	0.0015128	90.8376	TRUE
rs56116661	T	C	T	C	-0.1	-0.0190579	0.193837	0.223291	3	188401160	0.019584	0.330484	8017	391037	399054	OP_EUR	3	188401160	0.0163	9.27e-10	25042	34915	59957	IBD_EUR	0.193837	0.000627354	37.6366	TRUE
rs5754100	C	T	C	T	0.1293	0.0358865	0.183897	0.294977	22	21916166	0.0179163	0.0451773	8017	391037	399054	OP_EUR	22	21916166	0.016	7.14e-16	25042	34915	59957	IBD_EUR	0.183897	0.00108804	65.3044	TRUE
rs5763793	T	G	T	G	0.0734	-0.0272895	0.363817	0.40477	22	30526632	0.0166043	0.100274	8017	391037	399054	OP_EUR	22	30526632	0.013	1.47e-08	25042	34915	59957	IBD_EUR	0.363817	0.000531416	31.878	TRUE
rs6017342	C	A	C	A	0.1156	-0.0174473	0.519881	0.559385	20	43065028	0.0164026	0.287466	8017	391037	399054	OP_EUR	20	43065028	0.0135	1.07e-17	25042	34915	59957	IBD_EUR	0.480119	0.00122145	73.3219	TRUE
rs6062496	A	G	A	G	0.137	0.00890712	0.599404	0.645216	20	62329099	0.0170164	0.600665	8017	391037	399054	OP_EUR	20	62329099	0.0129	2.83e-26	25042	34915	59957	IBD_EUR	0.400596	0.00187761	112.784	TRUE
rs6063502	G	A	G	A	-0.0734	-0.00403211	0.40159	0.383105	20	48955595	0.0167971	0.810293	8017	391037	399054	OP_EUR	20	48955595	0.0134	4.55e-08	25042	34915	59957	IBD_EUR	0.40159	0.000500179	30.0032	TRUE
rs62183956	T	C	T	C	-0.078	0.0068612	0.5	0.561889	2	219046122	0.0164925	0.677397	8017	391037	399054	OP_EUR	2	219046122	0.0125	4.49e-10	25042	34915	59957	IBD_EUR	0.5	0.000649004	38.9363	TRUE
rs62324212	A	C	A	C	0.0886	0.026666	0.464215	0.586965	4	123560939	0.0165933	0.108047	8017	391037	399054	OP_EUR	4	123560939	0.0127	2.67e-12	25042	34915	59957	IBD_EUR	0.464215	0.000811088	48.6682	TRUE
rs62408218	T	C	T	C	-0.0818	0.00464833	0.375746	0.263669	6	90931858	0.0184809	0.801411	8017	391037	399054	OP_EUR	6	90931858	0.0129	2.4e-10	25042	34915	59957	IBD_EUR	0.375746	0.000670187	40.208	TRUE
rs62482552	A	G	A	G	-0.0737	-0.00120145	0.570577	0.606349	7	100522355	0.0167518	0.942824	8017	391037	399054	OP_EUR	7	100522355	0.0131	1.97e-08	25042	34915	59957	IBD_EUR	0.429423	0.000527622	31.6503	TRUE
rs6579807	T	C	T	C	0.125	0.0119299	0.16004	0.13151	5	150286845	0.0242075	0.622138	8017	391037	399054	OP_EUR	5	150286845	0.0189	4.01e-11	25042	34915	59957	IBD_EUR	0.16004	0.000729021	43.7403	TRUE
rs6584282	G	A	G	A	-0.152	-0.00929422	0.506958	0.528948	10	101286495	0.0163142	0.56888	8017	391037	399054	OP_EUR	10	101286495	0.0124	1.19e-34	25042	34915	59957	IBD_EUR	0.493042	0.00249987	150.255	TRUE
rs6674040	T	G	T	G	-0.1129	0.0187202	0.473161	0.490807	1	20201913	0.0162729	0.249984	8017	391037	399054	OP_EUR	1	20201913	0.0124	6.31e-20	25042	34915	59957	IBD_EUR	0.473161	0.00138072	82.8953	TRUE
rs6740847	G	A	G	A	-0.0924	-0.0178936	0.544732	0.599489	2	182308352	0.016624	0.281762	8017	391037	399054	OP_EUR	2	182308352	0.0125	1.22e-13	25042	34915	59957	IBD_EUR	0.455268	0.000910518	54.6398	TRUE
rs6873866	C	T	C	T	-0.0919	-0.00476793	0.595427	0.621505	5	96247810	0.0167919	0.776454	8017	391037	399054	OP_EUR	5	96247810	0.0128	6.15e-13	25042	34915	59957	IBD_EUR	0.404573	0.000859009	51.5462	TRUE
rs6933404	C	T	C	T	0.0863	0.0319981	0.168986	0.18933	6	137959235	0.0208103	0.124144	8017	391037	399054	OP_EUR	6	137959235	0.0149	6.64e-09	25042	34915	59957	IBD_EUR	0.168986	0.000559199	33.5455	TRUE
rs7190426	C	A	C	A	-0.0872	0.00542262	0.187873	0.135678	16	23855853	0.0238453	0.820107	8017	391037	399054	OP_EUR	16	23855853	0.0155	2.06e-08	25042	34915	59957	IBD_EUR	0.187873	0.000527595	31.6486	TRUE
rs7256518	A	G	A	G	-0.1665	0.018981	0.949304	0.952539	19	10626375	0.038711	0.623903	8017	391037	399054	OP_EUR	19	10626375	0.0276	1.63e-09	25042	34915	59957	IBD_EUR	0.050696	0.000606606	36.3912	TRUE
rs72852162	C	A	C	A	-0.1129	0.0305352	0.107356	0.130454	2	145486323	0.0243061	0.209017	8017	391037	399054	OP_EUR	2	145486323	0.0202	2.3e-08	25042	34915	59957	IBD_EUR	0.107356	0.000520738	31.2371	TRUE
rs744166	G	A	G	A	-0.1109	0.00536239	0.414513	0.419512	17	40514201	0.0164633	0.744638	8017	391037	399054	OP_EUR	17	40514201	0.0126	1.34e-18	25042	34915	59957	IBD_EUR	0.414513	0.00129039	77.4654	TRUE
rs749910	A	G	A	G	0.1961	-0.0199955	0.225646	0.152668	16	50758849	0.0227456	0.379349	8017	391037	399054	OP_EUR	16	50758849	0.0138	7.83e-46	25042	34915	59957	IBD_EUR	0.225646	0.00335658	201.921	TRUE
rs7532133	G	A	G	A	0.0789	0.0125494	0.676938	0.679789	1	160851534	0.0174587	0.472262	8017	391037	399054	OP_EUR	1	160851534	0.0134	3.83e-09	25042	34915	59957	IBD_EUR	0.323062	0.000577901	34.6681	TRUE
rs7543680	A	G	A	G	-0.1001	-0.0543058	0.218688	0.168005	1	22731269	0.0216861	0.0122738	8017	391037	399054	OP_EUR	1	22731269	0.0153	5.51e-11	25042	34915	59957	IBD_EUR	0.218688	0.000713404	42.8027	TRUE
rs755374	T	C	T	C	0.1767	0.0328259	0.327038	0.29981	5	158829294	0.0177795	0.064853	8017	391037	399054	OP_EUR	5	158829294	0.0134	1.59e-39	25042	34915	59957	IBD_EUR	0.327038	0.00289178	173.88	TRUE
rs7608697	C	A	C	A	0.1395	0.00269946	0.362823	0.369643	2	61204641	0.0168332	0.872594	8017	391037	399054	OP_EUR	2	61204641	0.0126	1.67e-28	25042	34915	59957	IBD_EUR	0.362823	0.00204024	122.572	TRUE
rs76286777	C	T	C	T	0.0996	0.0257902	0.204771	0.136293	2	25195577	0.023681	0.276124	8017	391037	399054	OP_EUR	2	25195577	0.0151	4.66e-11	25042	34915	59957	IBD_EUR	0.204771	0.00072512	43.5061	TRUE
rs77272631	C	G	C	G	0.2293	-0.0295475	0.0407555	0.0121137	3	17184935	0.0778143	0.704155	8017	391037	399054	OP_EUR	3	17184935	0.0417	3.72e-08	25042	34915	59957	IBD_EUR	0.0407555	0.000504054	30.2358	TRUE
rs78771661	T	C	T	C	-0.3848	0.0435974	0.0248509	0.0103589	8	21986850	0.083901	0.603322	8017	391037	399054	OP_EUR	8	21986850	0.0669	8.95e-09	25042	34915	59957	IBD_EUR	0.0248509	0.000551491	33.0829	TRUE
rs7918084	T	C	T	C	0.071	0.0295763	0.539761	0.549759	10	94429467	0.0163522	0.0704969	8017	391037	399054	OP_EUR	10	94429467	0.0125	1.38e-08	25042	34915	59957	IBD_EUR	0.460239	0.000537803	32.2613	TRUE
rs80262450	A	G	A	G	0.1581	0.0433898	0.0894632	0.121879	18	12818922	0.0250474	0.0832185	8017	391037	399054	OP_EUR	18	12818922	0.019	1.04e-16	25042	34915	59957	IBD_EUR	0.0894632	0.00115349	69.2376	TRUE
rs8056255	A	T	A	T	0.2765	-0.0126719	0.0367793	0.0315645	16	50885211	0.0465445	0.785427	8017	391037	399054	OP_EUR	16	50885211	0.0327	2.99e-17	25042	34915	59957	IBD_EUR	0.0367793	0.00119107	71.4958	TRUE
rs938650	A	G	A	G	-0.1074	-0.0243241	0.104374	0.115449	8	129552540	0.0255382	0.340865	8017	391037	399054	OP_EUR	8	129552540	0.0189	1.41e-08	25042	34915	59957	IBD_EUR	0.104374	0.000538284	32.2902	TRUE
rs9934775	T	C	T	C	-0.1116	-0.0106571	0.158052	0.140798	16	50383077	0.0234309	0.649232	8017	391037	399054	OP_EUR	16	50383077	0.0172	8.77e-11	25042	34915	59957	IBD_EUR	0.158052	0.00070166	42.0976	TRUE

## Sheet: S2
SNP	effect_allele.exposure	other_allele.exposure	effect_allele.outcome	other_allele.outcome	beta.exposure	beta.outcome	eaf.exposure	eaf.outcome	chr.outcome	pos.outcome	se.outcome	pval.outcome	ncase.outcome	ncontrol.outcome	samplesize.outcome	outcome	chr.exposure	pos.exposure	se.exposure	pval.exposure	ncase.exposure	ncontrol.exposure	samplesize.exposure	exposure	MAF	R2	F	steiger_dir
rs10114470	C	T	C	T	0.1687	-0.0392547	0.67495	0.772749	9	117547772	0.0194002	0.0430309	8017	391037	399054	OP_EUR	9	117547772	0.0177	1.76e-21	12194	28072	40266	CD_EUR	0.32505	0.00225095	90.8368	TRUE
rs1012636	T	G	T	G	0.1291	0.00383253	0.794235	0.733857	6	20674811	0.0183893	0.834908	8017	391037	399054	OP_EUR	6	20674811	0.0198	7.01e-11	12194	28072	40266	CD_EUR	0.205765	0.00105469	42.5109	TRUE
rs1024611	G	A	G	A	-0.1546	0.0036118	0.316103	0.336246	17	32579788	0.0172098	0.833769	8017	391037	399054	OP_EUR	17	32579788	0.0182	1.84e-17	12194	28072	40266	CD_EUR	0.316103	0.00178879	72.153	TRUE
rs10492861	T	G	T	G	0.1061	-0.00909944	0.282306	0.338118	16	82866767	0.0172008	0.596796	8017	391037	399054	OP_EUR	16	82866767	0.0176	1.74e-09	12194	28072	40266	CD_EUR	0.282306	0.000901727	36.3399	TRUE
rs10822050	C	T	C	T	0.1827	0.00671302	0.37674	0.394159	10	64438771	0.0166757	0.687269	8017	391037	399054	OP_EUR	10	64438771	0.0162	2.35e-29	12194	28072	40266	CD_EUR	0.37674	0.00314876	127.182	TRUE
rs10884966	A	G	A	G	0.1131	0.00803603	0.32008	0.36154	10	112185596	0.0169586	0.635599	8017	391037	399054	OP_EUR	10	112185596	0.0171	4.13e-11	12194	28072	40266	CD_EUR	0.32008	0.00108523	43.7433	TRUE
rs11066188	A	G	A	G	0.0979	0.0517096	0.406561	0.378301	12	112610714	0.0167015	0.00196074	8017	391037	399054	OP_EUR	12	112610714	0.0167	4.59e-09	12194	28072	40266	CD_EUR	0.406561	0.000852753	34.3646	TRUE
rs111281598	C	T	C	T	0.2745	-0.124269	0.0586481	0.0170193	6	31367874	0.063729	0.0511811	8017	391037	399054	OP_EUR	6	31367874	0.0316	4.17e-18	12194	28072	40266	CD_EUR	0.0586481	0.00187051	75.4552	TRUE
rs11236797	A	C	A	C	0.176	0.0123086	0.450298	0.405433	11	76299649	0.0165757	0.457742	8017	391037	399054	OP_EUR	11	76299649	0.0161	8.51e-28	12194	28072	40266	CD_EUR	0.450298	0.00295902	119.496	TRUE
rs112856973	C	T	C	T	-0.1612	-0.0376641	0.131213	0.182027	5	40530242	0.0210612	0.0737242	8017	391037	399054	OP_EUR	5	40530242	0.0243	3.61e-11	12194	28072	40266	CD_EUR	0.131213	0.0010917	44.0044	TRUE
rs114802258	T	C	T	C	-0.2245	0.0251578	0.0646123	0.0608077	1	160831855	0.0341937	0.461886	8017	391037	399054	OP_EUR	1	160831855	0.0384	5.11e-09	12194	28072	40266	CD_EUR	0.0646123	0.000848132	34.1782	TRUE
rs1148246	T	C	T	C	-0.1323	0.0317736	0.639165	0.628262	10	35496626	0.0168489	0.0593226	8017	391037	399054	OP_EUR	10	35496626	0.0167	2.09e-15	12194	28072	40266	CD_EUR	0.360835	0.00155622	62.7574	TRUE
rs11677002	C	T	C	T	-0.1124	0.0209214	0.459245	0.466913	2	28614401	0.0163522	0.200747	8017	391037	399054	OP_EUR	2	28614401	0.0163	4.57e-12	12194	28072	40266	CD_EUR	0.459245	0.00117952	47.5484	TRUE
rs11683692	C	T	C	T	-0.2144	0.0700141	0.0536779	0.0715697	2	145509615	0.0317169	0.027281	8017	391037	399054	OP_EUR	2	145509615	0.038	1.75e-08	12194	28072	40266	CD_EUR	0.0536779	0.000789952	31.8318	TRUE
rs12131079	T	C	T	C	-0.1088	-0.00257062	0.678926	0.640512	1	155319668	0.0170085	0.879867	8017	391037	399054	OP_EUR	1	155319668	0.0174	3.99e-10	12194	28072	40266	CD_EUR	0.321074	0.000970062	39.0965	TRUE
rs1250573	A	G	A	G	-0.1522	-0.0259417	0.286282	0.365703	10	81042475	0.0168957	0.124684	8017	391037	399054	OP_EUR	10	81042475	0.0179	1.92e-17	12194	28072	40266	CD_EUR	0.286282	0.00179228	72.2939	TRUE
rs12936409	T	C	T	C	0.1426	0.00730461	0.472167	0.514373	17	38043649	0.016342	0.654886	8017	391037	399054	OP_EUR	17	38043649	0.016	4.31e-19	12194	28072	40266	CD_EUR	0.472167	0.00196881	79.4287	TRUE
rs1297264	G	A	G	A	-0.1769	-0.00319068	0.43837	0.398952	21	16816017	0.0165952	0.847535	8017	391037	399054	OP_EUR	21	16816017	0.0163	1.59e-27	12194	28072	40266	CD_EUR	0.43837	0.00291658	117.777	TRUE
rs13107325	T	C	T	C	0.2006	-0.0557894	0.0795229	0.0140466	4	103188709	0.0707129	0.430138	8017	391037	399054	OP_EUR	4	103188709	0.0284	1.67e-12	12194	28072	40266	CD_EUR	0.0795229	0.00123751	49.8889	TRUE
rs1321859	T	C	T	C	-0.1049	0.00899561	0.362823	0.238766	6	91011673	0.0191256	0.638109	8017	391037	399054	OP_EUR	6	91011673	0.0172	1.18e-09	12194	28072	40266	CD_EUR	0.362823	0.0009229	37.194	TRUE
rs1373904	G	A	G	A	0.141	0.00423377	0.225646	0.200439	13	44475398	0.020232	0.834244	8017	391037	399054	OP_EUR	13	44475398	0.0189	9.11e-14	12194	28072	40266	CD_EUR	0.225646	0.00138031	55.6536	TRUE
rs144309607	T	C	T	C	-0.3712	0.00290662	0.028827	0.0304598	19	10492274	0.0476199	0.951329	8017	391037	399054	OP_EUR	19	10492274	0.047	2.69e-15	12194	28072	40266	CD_EUR	0.028827	0.00154671	62.3733	TRUE
rs145568234	G	T	G	T	0.8602	-0.671374	0.0129225	0.000784556	6	32247045	0.279105	0.0161525	8017	391037	399054	OP_EUR	6	32247045	0.0633	4.31e-42	12194	28072	40266	CD_EUR	0.0129225	0.00456526	184.659	TRUE
rs1583792	T	C	T	C	-0.0882	0.00913937	0.550696	0.419767	2	198900288	0.0165533	0.580869	8017	391037	399054	OP_EUR	2	198900288	0.016	3.26e-08	12194	28072	40266	CD_EUR	0.449304	0.000754104	30.3861	TRUE
rs181826	A	C	A	C	0.1162	0.0204251	0.620278	0.657464	5	141526057	0.0171385	0.233352	8017	391037	399054	OP_EUR	5	141526057	0.0167	3.25e-12	12194	28072	40266	CD_EUR	0.379722	0.00120093	48.4125	TRUE
rs194746	T	C	T	C	0.0975	0.0130074	0.472167	0.510811	14	69282887	0.0162405	0.423177	8017	391037	399054	OP_EUR	14	69282887	0.0161	1.24e-09	12194	28072	40266	CD_EUR	0.472167	0.000909963	36.6721	TRUE
rs2002695	G	A	G	A	-0.1293	-0.0114116	0.254473	0.299118	10	30805480	0.017834	0.522251	8017	391037	399054	OP_EUR	10	30805480	0.0189	8.31e-12	12194	28072	40266	CD_EUR	0.254473	0.001161	46.8006	TRUE
rs2021511	T	C	T	C	-0.1082	-0.0184933	0.296223	0.264896	16	11344903	0.018466	0.316594	8017	391037	399054	OP_EUR	16	11344903	0.0182	2.63e-09	12194	28072	40266	CD_EUR	0.296223	0.000876985	35.3419	TRUE
rs2076756	G	A	G	A	0.385	-0.0194334	0.225646	0.152908	16	50756881	0.0227058	0.392065	8017	391037	399054	OP_EUR	16	50756881	0.0174	1.8e-108	12194	28072	40266	CD_EUR	0.225646	0.0120126	489.555	TRUE
rs2110735	G	A	G	A	-0.1372	-0.0569299	0.779324	0.808726	2	103050925	0.0204884	0.00545858	8017	391037	399054	OP_EUR	2	103050925	0.0185	1.2e-13	12194	28072	40266	CD_EUR	0.220676	0.00136406	54.9975	TRUE
rs212408	T	G	T	G	-0.1136	0.0113717	0.640159	0.7028	6	159470242	0.0178398	0.523843	8017	391037	399054	OP_EUR	6	159470242	0.0167	9.12e-12	12194	28072	40266	CD_EUR	0.359841	0.00114785	46.2703	TRUE
rs2143178	C	T	C	T	-0.2087	0.00208637	0.166998	0.11729	22	39660829	0.0254081	0.934556	8017	391037	399054	OP_EUR	22	39660829	0.0223	6.84e-21	12194	28072	40266	CD_EUR	0.166998	0.00217047	87.5817	TRUE
rs2188962	T	C	T	C	0.2004	-0.016897	0.38668	0.317488	5	131770805	0.0175228	0.334901	8017	391037	399054	OP_EUR	5	131770805	0.016	5.59e-36	12194	28072	40266	CD_EUR	0.38668	0.00388086	156.868	TRUE
rs2284553	G	A	G	A	0.1277	-0.00872441	0.617296	0.630054	21	34776695	0.0168459	0.60453	8017	391037	399054	OP_EUR	21	34776695	0.0165	1.14e-14	12194	28072	40266	CD_EUR	0.382704	0.00148535	59.8952	TRUE
rs2476601	G	A	G	A	0.2312	-0.00834923	0.906561	0.851923	1	114377568	0.0229305	0.715776	8017	391037	399054	OP_EUR	1	114377568	0.0286	6.44e-16	12194	28072	40266	CD_EUR	0.093439	0.00162032	65.3465	TRUE
rs28999107	T	G	T	G	0.1083	0.0159417	0.431412	0.515624	12	6493100	0.0164843	0.333502	8017	391037	399054	OP_EUR	12	6493100	0.0178	1.06e-09	12194	28072	40266	CD_EUR	0.431412	0.0009185	37.0165	TRUE
rs2948542	G	A	G	A	0.1016	-0.0114855	0.617296	0.626443	17	25856486	0.01686	0.495727	8017	391037	399054	OP_EUR	17	25856486	0.0163	5.15e-10	12194	28072	40266	CD_EUR	0.382704	0.000963951	38.85	TRUE
rs3122605	A	G	A	G	-0.1748	-0.0157065	0.848907	0.843456	1	206955041	0.0224791	0.484728	8017	391037	399054	OP_EUR	1	206955041	0.0227	1.24e-14	12194	28072	40266	CD_EUR	0.151093	0.00147046	59.2938	TRUE
rs34004493	G	A	G	A	0.1258	-0.0155821	0.246521	0.216448	2	231154012	0.0198114	0.43156	8017	391037	399054	OP_EUR	2	231154012	0.0179	2e-12	12194	28072	40266	CD_EUR	0.246521	0.00122514	49.3894	TRUE
rs34635748	T	C	T	C	0.4794	-0.0137946	0.0228628	0.0267307	12	40824663	0.0504959	0.784713	8017	391037	399054	OP_EUR	12	40824663	0.0504	1.95e-21	12194	28072	40266	CD_EUR	0.0228628	0.00224193	90.4718	TRUE
rs35730213	C	G	C	G	-0.1166	0.00428446	0.274354	0.212342	1	200874229	0.0198473	0.829089	8017	391037	399054	OP_EUR	1	200874229	0.0181	1.17e-10	12194	28072	40266	CD_EUR	0.274354	0.00102957	41.4972	TRUE
rs35783750	C	T	C	T	-0.0936	-0.0272949	0.615308	0.618363	3	53134863	0.0167612	0.103427	8017	391037	399054	OP_EUR	3	53134863	0.0162	7.63e-09	12194	28072	40266	CD_EUR	0.384692	0.000828368	33.3811	TRUE
rs3761158	A	G	A	G	-0.1098	-0.0109861	0.417495	0.442395	20	44634912	0.0163676	0.502085	8017	391037	399054	OP_EUR	20	44634912	0.0165	2.65e-11	12194	28072	40266	CD_EUR	0.417495	0.00109855	44.2808	TRUE
rs3816234	A	G	A	G	0.2704	0.0285792	0.542744	0.440777	2	234185999	0.0163979	0.081358	8017	391037	399054	OP_EUR	2	234185999	0.0162	1.51e-62	12194	28072	40266	CD_EUR	0.457256	0.00687148	278.588	TRUE
rs3829110	G	A	G	A	0.1848	0.0107544	0.393638	0.416581	9	139269198	0.0164853	0.514166	8017	391037	399054	OP_EUR	9	139269198	0.0162	4.62e-30	12194	28072	40266	CD_EUR	0.393638	0.00322132	130.122	TRUE
rs3850378	C	T	C	T	0.199	0.0620729	0.107356	0.0814286	14	88417517	0.0297807	0.0371296	8017	391037	399054	OP_EUR	14	88417517	0.0267	8.31e-14	12194	28072	40266	CD_EUR	0.107356	0.00137767	55.5472	TRUE
rs42861	G	A	G	A	0.1243	0.0320344	0.394632	0.548189	16	28494421	0.0163994	0.0507738	8017	391037	399054	OP_EUR	16	28494421	0.0167	8.87e-14	12194	28072	40266	CD_EUR	0.394632	0.00137396	55.3972	TRUE
rs4316387	C	T	C	T	-0.1292	-0.00256023	0.804175	0.837594	1	197595569	0.0220456	0.907547	8017	391037	399054	OP_EUR	1	197595569	0.0189	7.75e-12	12194	28072	40266	CD_EUR	0.195825	0.0011592	46.7283	TRUE
rs4343432	G	A	G	A	0.1123	0.0370991	0.447316	0.382998	2	25161236	0.0167588	0.0268491	8017	391037	399054	OP_EUR	2	25161236	0.0162	3.5e-12	12194	28072	40266	CD_EUR	0.447316	0.00119199	48.0516	TRUE
rs4380956	A	G	A	G	0.132	-0.0223877	0.629225	0.722737	8	126529074	0.0182359	0.21957	8017	391037	399054	OP_EUR	8	126529074	0.0165	1.15e-15	12194	28072	40266	CD_EUR	0.370775	0.00158691	63.9968	TRUE
rs4527935	T	A	T	A	0.1515	-0.00375242	0.277336	0.329896	9	5016455	0.0172626	0.827918	8017	391037	399054	OP_EUR	9	5016455	0.0179	2.63e-17	12194	28072	40266	CD_EUR	0.277336	0.00177586	71.6304	TRUE
rs4807570	A	G	A	G	0.1811	0.0016185	0.199801	0.232232	19	1123652	0.0193078	0.933195	8017	391037	399054	OP_EUR	19	1123652	0.0193	6.03e-21	12194	28072	40266	CD_EUR	0.199801	0.0021819	88.0442	TRUE
rs492602	G	A	G	A	0.1084	0.0242179	0.441352	0.374944	19	49206417	0.0167862	0.149098	8017	391037	399054	OP_EUR	19	49206417	0.0162	2.33e-11	12194	28072	40266	CD_EUR	0.441352	0.00111073	44.772	TRUE
rs55946629	A	C	A	C	0.1755	0.0372532	0.12326	0.0821169	2	43851246	0.0298315	0.211742	8017	391037	399054	OP_EUR	2	43851246	0.0231	2.85e-14	12194	28072	40266	CD_EUR	0.12326	0.00143143	57.7177	TRUE
rs56116661	T	C	T	C	-0.1312	-0.0190579	0.193837	0.223291	3	188401160	0.019584	0.330484	8017	391037	399054	OP_EUR	3	188401160	0.0212	5.67e-10	12194	28072	40266	CD_EUR	0.193837	0.000950265	38.2978	TRUE
rs5754100	C	T	C	T	0.1687	0.0358865	0.183897	0.294977	22	21916166	0.0179163	0.0451773	8017	391037	399054	OP_EUR	22	21916166	0.0206	3.02e-16	12194	28072	40266	CD_EUR	0.183897	0.00166278	67.0616	TRUE
rs6062496	A	G	A	G	0.1223	0.00890712	0.599404	0.645216	20	62329099	0.0170164	0.600665	8017	391037	399054	OP_EUR	20	62329099	0.0167	2.62e-13	12194	28072	40266	CD_EUR	0.400596	0.00133016	53.6288	TRUE
rs61839660	T	C	T	C	0.1468	-0.0624208	0.0695825	0.0408713	10	6094697	0.0411485	0.129276	8017	391037	399054	OP_EUR	10	6094697	0.0261	1.98e-08	12194	28072	40266	CD_EUR	0.0695825	0.00078504	31.6337	TRUE
rs62126620	A	G	A	G	0.144	0.0531526	0.201789	0.152739	19	33753200	0.0226032	0.0186952	8017	391037	399054	OP_EUR	19	33753200	0.0201	8.61e-13	12194	28072	40266	CD_EUR	0.201789	0.00127304	51.3229	TRUE
rs62324212	A	C	A	C	0.106	0.026666	0.464215	0.586965	4	123560939	0.0165933	0.108047	8017	391037	399054	OP_EUR	4	123560939	0.0163	8.02e-11	12194	28072	40266	CD_EUR	0.464215	0.00104916	42.2878	TRUE
rs6451494	C	T	C	T	0.2605	0.0220851	0.589463	0.568164	5	40411291	0.0164315	0.178926	8017	391037	399054	OP_EUR	5	40411291	0.0166	8.26e-56	12194	28072	40266	CD_EUR	0.410537	0.00607873	246.251	TRUE
rs6579807	T	C	T	C	0.1993	0.0119299	0.16004	0.13151	5	150286845	0.0242075	0.622138	8017	391037	399054	OP_EUR	5	150286845	0.0244	3.44e-16	12194	28072	40266	CD_EUR	0.16004	0.00165416	66.7134	TRUE
rs6584282	G	A	G	A	-0.1658	-0.00929422	0.506958	0.528948	10	101286495	0.0163142	0.56888	8017	391037	399054	OP_EUR	10	101286495	0.016	3.44e-25	12194	28072	40266	CD_EUR	0.493042	0.00265971	107.376	TRUE
rs6704109	T	C	T	C	0.1748	0.00340375	0.233598	0.28271	1	172857050	0.0180747	0.850629	8017	391037	399054	OP_EUR	1	172857050	0.0181	5.1e-22	12194	28072	40266	CD_EUR	0.233598	0.00231091	93.2619	TRUE
rs6740847	G	A	G	A	-0.104	-0.0178936	0.544732	0.599489	2	182308352	0.016624	0.281762	8017	391037	399054	OP_EUR	2	182308352	0.0161	9.72e-11	12194	28072	40266	CD_EUR	0.455268	0.00103521	41.7247	TRUE
rs6808936	G	A	G	A	0.0904	0.0304075	0.423459	0.453566	3	141109321	0.0163738	0.0632995	8017	391037	399054	OP_EUR	3	141109321	0.0161	1.93e-08	12194	28072	40266	CD_EUR	0.423459	0.00078236	31.5256	TRUE
rs6873866	C	T	C	T	-0.1314	-0.00476793	0.595427	0.621505	5	96247810	0.0167919	0.776454	8017	391037	399054	OP_EUR	5	96247810	0.0164	1.35e-15	12194	28072	40266	CD_EUR	0.404573	0.00159174	64.1921	TRUE
rs7195228	G	C	G	C	-0.1327	0.00126674	0.187873	0.1722	16	50353529	0.0215916	0.953216	8017	391037	399054	OP_EUR	16	50353529	0.0209	2.09e-10	12194	28072	40266	CD_EUR	0.187873	0.00100018	40.3114	TRUE
rs72743461	A	C	A	C	0.1684	-0.0249479	0.214712	0.261853	15	67441750	0.0185571	0.178824	8017	391037	399054	OP_EUR	15	67441750	0.0187	2.26e-19	12194	28072	40266	CD_EUR	0.214712	0.00200997	81.0923	TRUE
rs72798422	C	T	C	T	0.5495	-0.0109596	0.0367793	0.0346728	16	50866917	0.044368	0.804896	8017	391037	399054	OP_EUR	16	50866917	0.0382	6.05e-47	12194	28072	40266	CD_EUR	0.0367793	0.00511263	206.913	TRUE
rs73243877	G	A	G	A	0.1164	-0.0240579	0.180915	0.142015	4	26047616	0.0233745	0.303367	8017	391037	399054	OP_EUR	4	26047616	0.0212	4.12e-08	12194	28072	40266	CD_EUR	0.180915	0.000748119	30.1448	TRUE
rs73516754	C	A	C	A	0.1423	-0.013335	0.315109	0.254026	6	106459738	0.0186961	0.475692	8017	391037	399054	OP_EUR	6	106459738	0.0169	4.04e-17	12194	28072	40266	CD_EUR	0.315109	0.00175766	70.8949	TRUE
rs744166	G	A	G	A	-0.1142	0.00536239	0.414513	0.419512	17	40514201	0.0164633	0.744638	8017	391037	399054	OP_EUR	17	40514201	0.0162	1.8e-12	12194	28072	40266	CD_EUR	0.414513	0.00123262	49.6913	TRUE
rs7517847	G	T	G	T	-0.3447	-0.0116112	0.420477	0.441717	1	67681669	0.0163871	0.478598	8017	391037	399054	OP_EUR	1	67681669	0.0165	5.84e-97	12194	28072	40266	CD_EUR	0.420477	0.0107225	436.408	TRUE
rs755374	T	C	T	C	0.1969	0.0328259	0.327038	0.29981	5	158829294	0.0177795	0.064853	8017	391037	399054	OP_EUR	5	158829294	0.0174	1.38e-29	12194	28072	40266	CD_EUR	0.327038	0.00317012	128.048	TRUE
rs7608697	C	A	C	A	0.1229	0.00269946	0.362823	0.369643	2	61204641	0.0168332	0.872594	8017	391037	399054	OP_EUR	2	61204641	0.0163	4.03e-14	12194	28072	40266	CD_EUR	0.362823	0.00140986	56.8469	TRUE
rs79832570	C	T	C	T	0.2234	-0.00103844	0.0864811	0.0864388	8	145097720	0.0296729	0.972083	8017	391037	399054	OP_EUR	8	145097720	0.0344	8.9e-11	12194	28072	40266	CD_EUR	0.0864811	0.0010463	42.1724	TRUE
rs80262450	A	G	A	G	0.2268	0.0433898	0.0894632	0.121879	18	12818922	0.0250474	0.0832185	8017	391037	399054	OP_EUR	18	12818922	0.0244	1.34e-20	12194	28072	40266	CD_EUR	0.0894632	0.0021411	86.3943	TRUE
rs938650	A	G	A	G	-0.1747	-0.0243241	0.104374	0.115449	8	129552540	0.0255382	0.340865	8017	391037	399054	OP_EUR	8	129552540	0.0247	1.65e-12	12194	28072	40266	CD_EUR	0.104374	0.00124084	50.0231	TRUE
rs9656588	C	T	C	T	0.1183	0.00104004	0.684891	0.712092	7	50306780	0.0179455	0.953784	8017	391037	399054	OP_EUR	7	50306780	0.0173	8.73e-12	12194	28072	40266	CD_EUR	0.315109	0.00115994	46.758	TRUE

## Sheet: S3
SNP	effect_allele.exposure	other_allele.exposure	effect_allele.outcome	other_allele.outcome	beta.exposure	beta.outcome	eaf.exposure	eaf.outcome	chr.outcome	pos.outcome	se.outcome	pval.outcome	ncase.outcome	ncontrol.outcome	samplesize.outcome	outcome	chr.exposure	pos.exposure	se.exposure	pval.exposure	ncase.exposure	ncontrol.exposure	samplesize.exposure	exposure	MAF	R2	F	steiger_dir
rs10272963	T	C	T	C	-0.1512	-0.0444386	0.413519	0.45542	7	107486902	0.0163275	0.00649471	8017	391037	399054	OP_EUR	7	107486902	0.016	4.11e-21	12366	33609	45975	UC_EUR	0.413519	0.00193865	89.2986	TRUE
rs10408351	A	G	A	G	0.1548	0.0133894	0.218688	0.183529	19	33754044	0.0210087	0.523912	8017	391037	399054	OP_EUR	19	33754044	0.0204	2.92e-14	12366	33609	45975	UC_EUR	0.218688	0.00125088	57.5788	TRUE
rs10761659	G	A	G	A	0.1276	0.0104399	0.502982	0.528011	10	64445564	0.0162556	0.520723	8017	391037	399054	OP_EUR	10	64445564	0.016	1.33e-15	12366	33609	45975	UC_EUR	0.497018	0.00138146	63.5979	TRUE
rs10817678	A	G	A	G	0.1332	-0.0251621	0.668986	0.679669	9	117579457	0.0174046	0.148257	8017	391037	399054	OP_EUR	9	117579457	0.017	4.42e-15	12366	33609	45975	UC_EUR	0.331014	0.00133355	61.3892	TRUE
rs10917545	A	G	A	G	-0.2233	-0.00245628	0.888668	0.855786	1	20128177	0.0232861	0.915993	8017	391037	399054	OP_EUR	1	20128177	0.0252	7.03e-19	12366	33609	45975	UC_EUR	0.111332	0.00170496	78.5159	TRUE
rs11209026	A	G	A	G	-0.483	-0.0770305	0.0616302	0.0459001	1	67705958	0.0388818	0.0475751	8017	391037	399054	OP_EUR	1	67705958	0.0358	2e-41	12366	33609	45975	UC_EUR	0.0616302	0.00394358	182.016	TRUE
rs113986290	T	C	T	C	-0.3066	-0.0488363	0.027833	0.0183366	6	19781009	0.0608504	0.422227	8017	391037	399054	OP_EUR	6	19781009	0.0531	7.59e-09	12366	33609	45975	UC_EUR	0.027833	0.000724634	33.3378	TRUE
rs11645239	G	C	G	C	-0.1174	0.00725534	0.190855	0.160344	16	23847062	0.0222376	0.744225	8017	391037	399054	OP_EUR	16	23847062	0.02	4.14e-09	12366	33609	45975	UC_EUR	0.190855	0.000748909	34.4554	TRUE
rs11651246	G	T	G	T	0.147	-0.0253455	0.149105	0.185329	17	40759937	0.0209425	0.226185	8017	391037	399054	OP_EUR	17	40759937	0.0219	2.01e-11	12366	33609	45975	UC_EUR	0.149105	0.000979037	45.0534	TRUE
rs12825700	A	G	A	G	0.1889	-0.0207005	0.359841	0.322896	12	68492980	0.0174033	0.234259	8017	391037	399054	OP_EUR	12	68492980	0.0161	7.33e-32	12366	33609	45975	UC_EUR	0.359841	0.00298533	137.655	TRUE
rs12936409	T	C	T	C	0.1365	0.00730461	0.472167	0.514373	17	38043649	0.016342	0.654886	8017	391037	399054	OP_EUR	17	38043649	0.0158	5.62e-18	12366	33609	45975	UC_EUR	0.472167	0.00162078	74.6332	TRUE
rs13200059	A	G	A	G	0.2944	0.0799448	0.0337972	0.0489495	6	111943234	0.0378359	0.0346059	8017	391037	399054	OP_EUR	6	111943234	0.0436	1.48e-11	12366	33609	45975	UC_EUR	0.0337972	0.000990719	45.5915	TRUE
rs1359946	A	G	A	G	0.1571	0.00436953	0.189861	0.176102	13	27536972	0.0213557	0.837879	8017	391037	399054	OP_EUR	13	27536972	0.0202	6.58e-15	12366	33609	45975	UC_EUR	0.189861	0.00131388	60.4826	TRUE
rs137845	G	A	G	A	0.1011	-0.0268077	0.520875	0.570121	22	50439430	0.016437	0.102904	8017	391037	399054	OP_EUR	22	50439430	0.0158	1.5e-10	12366	33609	45975	UC_EUR	0.479125	0.000889774	40.942	TRUE
rs1736161	A	G	A	G	-0.1227	-0.0018928	0.441352	0.399346	21	16833222	0.0166056	0.909249	8017	391037	399054	OP_EUR	21	16833222	0.0161	2.22e-14	12366	33609	45975	UC_EUR	0.441352	0.00126173	58.0789	TRUE
rs17656349	T	C	T	C	0.09	-0.024725	0.564612	0.608697	5	149605994	0.0167544	0.140016	8017	391037	399054	OP_EUR	5	149605994	0.0159	1.54e-08	12366	33609	45975	UC_EUR	0.435388	0.000696412	32.0385	TRUE
rs17715902	A	G	A	G	0.0974	0.005366	0.341948	0.351579	5	134451465	0.0170723	0.753284	8017	391037	399054	OP_EUR	5	134451465	0.0166	4.62e-09	12366	33609	45975	UC_EUR	0.341948	0.000748264	34.4257	TRUE
rs1811711	G	C	G	C	-0.1299	-0.0135283	0.178926	0.148159	2	228670476	0.0230166	0.556689	8017	391037	399054	OP_EUR	2	228670476	0.0223	6.09e-09	12366	33609	45975	UC_EUR	0.178926	0.000737507	33.9305	TRUE
rs2045241	A	G	A	G	-0.1063	0.00298845	0.33499	0.392796	11	114428783	0.0166767	0.857781	8017	391037	399054	OP_EUR	11	114428783	0.0169	2.83e-10	12366	33609	45975	UC_EUR	0.33499	0.000859801	39.5616	TRUE
rs2212434	T	C	T	C	0.1252	0.011847	0.442346	0.405109	11	76281593	0.0165849	0.475027	8017	391037	399054	OP_EUR	11	76281593	0.0159	2.8e-15	12366	33609	45975	UC_EUR	0.442346	0.00134681	62.0005	TRUE
rs2816954	A	T	A	T	0.1375	-0.0313364	0.838966	0.812478	1	200105746	0.0209456	0.134632	8017	391037	399054	OP_EUR	1	200105746	0.0229	1.8e-09	12366	33609	45975	UC_EUR	0.161034	0.00078356	36.0509	TRUE
rs2836881	T	G	T	G	-0.2217	0.00808819	0.257455	0.247108	21	40466299	0.0189167	0.668966	8017	391037	399054	OP_EUR	21	40466299	0.0186	1.11e-32	12366	33609	45975	UC_EUR	0.257455	0.00308066	142.065	TRUE
rs28383224	G	A	G	A	-0.1468	0.00938237	0.609344	0.626095	6	32583653	0.0168287	0.57717	8017	391037	399054	OP_EUR	6	32583653	0.0165	4.65e-19	12366	33609	45975	UC_EUR	0.390656	0.00171876	79.1526	TRUE
rs3024493	A	C	A	C	0.21	0.0077614	0.166004	0.156066	1	206943968	0.022435	0.72938	8017	391037	399054	OP_EUR	1	206943968	0.0209	7.46e-24	12366	33609	45975	UC_EUR	0.166004	0.00219115	100.955	TRUE
rs36051895	T	G	T	G	0.1551	-0.00125701	0.301193	0.338448	9	4981866	0.0172166	0.941797	8017	391037	399054	OP_EUR	9	4981866	0.0173	3.01e-19	12366	33609	45975	UC_EUR	0.301193	0.00174522	80.3734	TRUE
rs3734851	A	G	A	G	0.5033	-0.115608	0.0188867	0.0141473	6	31030303	0.0684579	0.0912683	8017	391037	399054	OP_EUR	6	31030303	0.0584	6.58e-18	12366	33609	45975	UC_EUR	0.0188867	0.00161289	74.2693	TRUE
rs3812565	C	T	C	T	0.1335	0.0108915	0.355865	0.370692	9	139272502	0.0168152	0.517165	8017	391037	399054	OP_EUR	9	139272502	0.016	6.5e-17	12366	33609	45975	UC_EUR	0.355865	0.00151197	69.6151	TRUE
rs4676408	A	G	A	G	0.1433	0.00462855	0.512922	0.631871	2	241574401	0.0169001	0.784179	8017	391037	399054	OP_EUR	2	241574401	0.0167	1.19e-17	12366	33609	45975	UC_EUR	0.487078	0.00159898	73.6276	TRUE
rs4728142	A	G	A	G	0.0995	0.0475783	0.449304	0.420947	7	128573967	0.0164314	0.0037846	8017	391037	399054	OP_EUR	7	128573967	0.0158	3.23e-10	12366	33609	45975	UC_EUR	0.449304	0.000861858	39.6564	TRUE
rs4870	G	A	G	A	-0.1095	-0.0252335	0.468191	0.472045	1	2488153	0.0162992	0.121588	8017	391037	399054	OP_EUR	1	2488153	0.0159	6.43e-12	12366	33609	45975	UC_EUR	0.468191	0.00103054	47.4258	TRUE
rs4993442	T	G	T	G	-0.0988	0.0168947	0.72664	0.71088	22	30253256	0.0179847	0.347529	8017	391037	399054	OP_EUR	22	30253256	0.0179	3.54e-08	12366	33609	45975	UC_EUR	0.27336	0.000662214	30.4641	TRUE
rs55905347	A	G	A	G	0.1054	0.0106417	0.366799	0.424542	2	199638507	0.0165887	0.521195	8017	391037	399054	OP_EUR	2	199638507	0.0166	2.09e-10	12366	33609	45975	UC_EUR	0.366799	0.000876118	40.3131	TRUE
rs56062135	T	C	T	C	0.1078	-0.0236292	0.214712	0.262465	15	67455630	0.0185419	0.202533	8017	391037	399054	OP_EUR	15	67455630	0.0184	4.66e-09	12366	33609	45975	UC_EUR	0.214712	0.00074603	34.3228	TRUE
rs6017342	C	A	C	A	0.1944	-0.0174473	0.519881	0.559385	20	43065028	0.0164026	0.287466	8017	391037	399054	OP_EUR	20	43065028	0.017	3.95e-30	12366	33609	45975	UC_EUR	0.480119	0.00283622	130.76	TRUE
rs6062496	A	G	A	G	0.1359	0.00890712	0.599404	0.645216	20	62329099	0.0170164	0.600665	8017	391037	399054	OP_EUR	20	62329099	0.0163	8.97e-17	12366	33609	45975	UC_EUR	0.400596	0.00150968	69.5096	TRUE
rs6426833	A	G	A	G	0.2171	-0.0063915	0.548708	0.509412	1	20171860	0.0162847	0.6947	8017	391037	399054	OP_EUR	1	20171860	0.0159	3.04e-42	12366	33609	45975	UC_EUR	0.451292	0.00403874	186.426	TRUE
rs67111717	G	A	G	A	0.0944	0.0135488	0.345924	0.360071	5	176790162	0.0169783	0.424864	8017	391037	399054	OP_EUR	5	176790162	0.0171	3.27e-08	12366	33609	45975	UC_EUR	0.345924	0.000662433	30.4742	TRUE
rs6889364	A	G	A	G	0.1318	0.000558283	0.135189	0.193388	5	40347469	0.0206566	0.978438	8017	391037	399054	OP_EUR	5	40347469	0.0228	7.87e-09	12366	33609	45975	UC_EUR	0.135189	0.000726313	33.4151	TRUE
rs6933404	C	T	C	T	0.1486	0.0319981	0.168986	0.18933	6	137959235	0.0208103	0.124144	8017	391037	399054	OP_EUR	6	137959235	0.0188	2.69e-15	12366	33609	45975	UC_EUR	0.168986	0.0013571	62.4745	TRUE
rs7203363	A	T	A	T	0.1071	0.0243718	0.793241	0.820316	16	68587692	0.0212251	0.250865	8017	391037	399054	OP_EUR	16	68587692	0.0189	1.41e-08	12366	33609	45975	UC_EUR	0.206759	0.00069796	32.1097	TRUE
rs72704802	T	C	T	C	-0.1223	-0.0220654	0.175944	0.126252	5	554211	0.0244844	0.367481	8017	391037	399054	OP_EUR	5	554211	0.0206	2.89e-09	12366	33609	45975	UC_EUR	0.175944	0.000766062	35.2452	TRUE
rs7523335	A	G	A	G	-0.1389	0.0188071	0.168986	0.266155	1	8180210	0.018383	0.306275	8017	391037	399054	OP_EUR	1	8180210	0.021	3.42e-11	12366	33609	45975	UC_EUR	0.168986	0.000950673	43.7469	TRUE
rs755374	T	C	T	C	0.1714	0.0328259	0.327038	0.29981	5	158829294	0.0177795	0.064853	8017	391037	399054	OP_EUR	5	158829294	0.0171	9.73e-24	12366	33609	45975	UC_EUR	0.327038	0.00218052	100.464	TRUE
rs7554511	A	C	A	C	-0.1448	0.00257228	0.27336	0.212412	1	200877562	0.0198253	0.896767	8017	391037	399054	OP_EUR	1	200877562	0.0178	4.27e-16	12366	33609	45975	UC_EUR	0.27336	0.00143731	66.1726	TRUE
rs7608697	C	A	C	A	0.1597	0.00269946	0.362823	0.369643	2	61204641	0.0168332	0.872594	8017	391037	399054	OP_EUR	2	61204641	0.0161	3.03e-23	12366	33609	45975	UC_EUR	0.362823	0.00213554	98.3873	TRUE
rs78064630	A	G	A	G	0.1759	-0.0207328	0.0755467	0.0596734	19	10562802	0.0346956	0.550132	8017	391037	399054	OP_EUR	19	10562802	0.0308	1.08e-08	12366	33609	45975	UC_EUR	0.0755467	0.000708925	32.6145	TRUE
rs79051659	A	G	A	G	0.1605	0.0652104	0.102386	0.0699271	1	151757843	0.0319246	0.0410885	8017	391037	399054	OP_EUR	1	151757843	0.0264	1.3e-09	12366	33609	45975	UC_EUR	0.102386	0.000803288	36.9593	TRUE
rs7911117	G	T	G	T	-0.1342	0.0344272	0.151093	0.137258	10	27179596	0.0235855	0.14438	8017	391037	399054	OP_EUR	10	27179596	0.0239	1.84e-08	12366	33609	45975	UC_EUR	0.151093	0.000685314	31.5276	TRUE
rs7911680	C	A	C	A	-0.1525	-0.00819377	0.505964	0.529778	10	101293468	0.0163118	0.615442	8017	391037	399054	OP_EUR	10	101293468	0.0159	6.71e-22	12366	33609	45975	UC_EUR	0.494036	0.0019969	91.987	TRUE
rs798506	C	T	C	T	-0.1206	-0.000919631	0.276342	0.338003	7	2788912	0.0171955	0.957349	8017	391037	399054	OP_EUR	7	2788912	0.0179	1.47e-11	12366	33609	45975	UC_EUR	0.276342	0.000986366	45.391	TRUE
rs8073117	A	G	A	G	-0.1548	-0.00176077	0.125249	0.131196	17	70639396	0.0240227	0.941571	8017	391037	399054	OP_EUR	17	70639396	0.0225	6.4e-12	12366	33609	45975	UC_EUR	0.125249	0.00102851	47.3323	TRUE
rs9267798	C	G	C	G	0.2486	-0.0172649	0.0675944	0.0687505	6	32044834	0.0320796	0.590446	8017	391037	399054	OP_EUR	6	32044834	0.028	6.54e-19	12366	33609	45975	UC_EUR	0.0675944	0.00171167	78.8256	TRUE
rs9271176	G	A	G	A	-0.3495	0.045793	0.67495	0.578401	6	32578127	0.016474	0.00544064	8017	391037	399054	OP_EUR	6	32578127	0.0173	4.2e-91	12366	33609	45975	UC_EUR	0.32505	0.00879918	408.116	TRUE
rs9611131	C	T	C	T	-0.1494	0.000257735	0.150099	0.118008	22	39662480	0.0253366	0.991884	8017	391037	399054	OP_EUR	22	39662480	0.0227	5.11e-11	12366	33609	45975	UC_EUR	0.150099	0.00094128	43.3142	TRUE
rs989960	T	C	T	C	-0.1214	0.010177	0.436382	0.507644	7	107445727	0.0162732	0.531721	8017	391037	399054	OP_EUR	7	107445727	0.016	3.29e-14	12366	33609	45975	UC_EUR	0.436382	0.00125064	57.5677	TRUE

## Sheet: S4
SNP	effect_allele.exposure	other_allele.exposure	effect_allele.outcome	other_allele.outcome	beta.exposure	beta.outcome	eaf.exposure	eaf.outcome	chr.outcome	pos.outcome	samplesize.outcome	se.outcome	pval.outcome	ncase.outcome	outcome	chr.exposure	pos.exposure	se.exposure	pval.exposure	ncase.exposure	ncontrol.exposure	samplesize.exposure	exposure	MAF	R2	F	steiger_dir
rs10799591	G	A	G	A	-0.1658	-0.010301	0.2367	0.187582	1	20205418	178726	0.0205887	0.616847	9794	OP_EAS	1	20205418	0.0221	7.001e-14	14393	15456	29849	IBD_EAS	0.2367	0.00188207	56.2802	TRUE
rs10817678	A	G	A	G	0.423	-0.000339795	0.5813	0.622945	9	117579457	178726	0.0165394	0.983609	9794	OP_EAS	9	117579457	0.0191	5.99e-109	14393	15456	29849	IBD_EAS	0.4187	0.0161661	490.439	TRUE
rs10884966	A	G	A	G	0.1575	0.0209441	0.1696	0.163365	10	112185596	178726	0.0214168	0.328109	9794	OP_EAS	10	112185596	0.0277	1.349e-08	14393	15456	29849	IBD_EAS	0.1696	0.00108194	32.3275	TRUE
rs10946198	T	C	T	C	0.1235	0.0294771	0.4276	0.477597	6	167404432	178726	0.0158628	0.0631332	9794	OP_EAS	6	167404432	0.0186	2.889e-11	14393	15456	29849	IBD_EAS	0.4276	0.00147481	44.0838	TRUE
rs113781863	G	A	G	A	0.2311	0.0322537	0.6389	0.60178	6	33033685	178726	0.0163325	0.0482893	9794	OP_EAS	6	33033685	0.0193	5.126e-33	14393	15456	29849	IBD_EAS	0.3611	0.00478051	143.369	TRUE
rs11741861	G	A	G	A	0.1481	-0.00927853	0.3843	0.322581	5	150277909	178726	0.0170142	0.58552	9794	OP_EAS	5	150277909	0.0188	3.103e-15	14393	15456	29849	IBD_EAS	0.3843	0.00207474	62.0534	TRUE
rs1250566	A	G	A	G	-0.1593	0.00424022	0.3777	0.359019	10	81046453	178726	0.0166155	0.798572	9794	OP_EAS	10	81046453	0.019	5.368e-17	14393	15456	29849	IBD_EAS	0.3777	0.00234949	70.2903	TRUE
rs12628495	T	C	T	C	0.1803	-0.0240543	0.2941	0.260546	22	37307711	178726	0.0184791	0.193019	9794	OP_EAS	22	37307711	0.0214	3.697e-17	14393	15456	29849	IBD_EAS	0.2941	0.00237248	70.9798	TRUE
rs12920514	A	G	A	G	-0.1062	-0.0136705	0.4769	0.47549	16	28835900	178726	0.0159032	0.390007	9794	OP_EAS	16	28835900	0.0187	1.277e-08	14393	15456	29849	IBD_EAS	0.4769	0.00107936	32.2505	TRUE
rs1292053	G	A	G	A	0.1087	0.0105087	0.6037	0.585223	17	57963537	178726	0.0160742	0.513265	9794	OP_EAS	17	57963537	0.0187	5.611e-09	14393	15456	29849	IBD_EAS	0.3963	0.00113072	33.7868	TRUE
rs12928665	G	A	G	A	0.11	0.0221387	0.5722	0.53926	16	10971474	178726	0.0159581	0.16535	9794	OP_EAS	16	10971474	0.0186	3.095e-09	14393	15456	29849	IBD_EAS	0.4278	0.00117036	34.9728	TRUE
rs16940186	C	T	C	T	0.1622	0.00563526	0.2285	0.205496	16	86009740	178726	0.0195831	0.773529	9794	OP_EAS	16	86009740	0.0218	9.204e-14	14393	15456	29849	IBD_EAS	0.2285	0.0018512	55.3554	TRUE
rs16954013	A	G	A	G	0.2207	0.0357864	0.0902	0.0754606	16	80818972	178726	0.0301072	0.234584	9794	OP_EAS	16	80818972	0.038	6.243e-09	14393	15456	29849	IBD_EAS	0.0902	0.0011288	33.7294	TRUE
rs17085007	C	T	C	T	0.1307	0.00186315	0.2277	0.22102	13	27531267	178726	0.0190667	0.922156	9794	OP_EAS	13	27531267	0.022	2.671e-09	14393	15456	29849	IBD_EAS	0.2277	0.00118104	35.292	TRUE
rs174534	G	A	G	A	0.1076	-0.0153261	0.3842	0.389318	11	61549458	178726	0.0163512	0.348601	9794	OP_EAS	11	61549458	0.0196	3.932e-08	14393	15456	29849	IBD_EAS	0.3842	0.00100866	30.1358	TRUE
rs17630801	C	A	C	A	0.2366	-0.00964653	0.2405	0.260595	13	41539817	178726	0.0183089	0.598279	9794	OP_EAS	13	41539817	0.0252	7.08e-21	14393	15456	29849	IBD_EAS	0.2405	0.00294454	88.1453	TRUE
rs1988959	G	A	G	A	-0.1721	-0.0118325	0.7976	0.783965	14	88521266	178726	0.0192068	0.537856	9794	OP_EAS	14	88521266	0.0235	2.14e-13	14393	15456	29849	IBD_EAS	0.2024	0.00179356	53.6287	TRUE
rs2071699	A	G	A	G	0.1246	0.0160868	0.3555	0.389391	19	49254504	178726	0.0162945	0.323518	9794	OP_EAS	19	49254504	0.0198	3.171e-10	14393	15456	29849	IBD_EAS	0.3555	0.00132495	39.5983	TRUE
rs2112801	A	T	A	T	-0.1522	0.0335217	0.2525	0.257733	19	33758749	178726	0.0183729	0.0680733	9794	OP_EAS	19	33758749	0.0254	2.029e-09	14393	15456	29849	IBD_EAS	0.2525	0.00120146	35.9032	TRUE
rs2233408	A	G	A	G	0.2205	-0.00681724	0.0991	0.130537	14	35874492	178726	0.0247523	0.782995	9794	OP_EAS	14	35874492	0.0341	9.72e-11	14393	15456	29849	IBD_EAS	0.0991	0.00139885	41.8099	TRUE
rs2298428	T	C	T	C	0.1483	-0.00354517	0.3641	0.356486	22	21982892	178726	0.0165802	0.830688	9794	OP_EAS	22	21982892	0.0196	3.961e-14	14393	15456	29849	IBD_EAS	0.3641	0.00191429	57.2455	TRUE
rs2396495	T	C	T	C	0.1795	-0.0129356	0.7882	0.786635	2	228646855	178726	0.0197551	0.512597	9794	OP_EAS	2	228646855	0.028	1.546e-10	14393	15456	29849	IBD_EAS	0.2118	0.00137495	41.0945	TRUE
rs254560	A	G	A	G	0.1307	0.00592765	0.223	0.268058	5	134443606	178726	0.0178803	0.740253	9794	OP_EAS	5	134443606	0.022	3.041e-09	14393	15456	29849	IBD_EAS	0.223	0.00118104	35.292	TRUE
rs2953155	G	A	G	A	-0.2171	-0.00160787	0.6808	0.723444	2	241568631	178726	0.0177531	0.927836	9794	OP_EAS	2	241568631	0.0197	3.279e-28	14393	15456	29849	IBD_EAS	0.3192	0.00405223	121.439	TRUE
rs3176905	C	T	C	T	-0.2215	-0.00900895	0.0634	0.0649379	11	118755630	178726	0.0330929	0.785444	9794	OP_EAS	11	118755630	0.0401	3.262e-08	14393	15456	29849	IBD_EAS	0.0634	0.00102114	30.5091	TRUE
rs36051895	T	G	T	G	0.1223	0.0135259	0.3013	0.3207	9	4981866	178726	0.0171663	0.430737	9794	OP_EAS	9	4981866	0.0204	1.897e-09	14393	15456	29849	IBD_EAS	0.3013	0.00120265	35.9388	TRUE
rs3766920	A	G	A	G	0.3309	0.0247791	0.076	0.0414198	1	154934963	178726	0.0396525	0.532033	9794	OP_EAS	1	154934963	0.0446	1.146e-13	14393	15456	29849	IBD_EAS	0.076	0.00184075	55.0421	TRUE
rs3769684	C	T	C	T	-0.1112	-0.0105013	0.5247	0.51109	2	204584759	178726	0.0159195	0.50948	9794	OP_EAS	2	204584759	0.0185	1.922e-09	14393	15456	29849	IBD_EAS	0.4753	0.00120896	36.1274	TRUE
rs3820333	A	G	A	G	-0.1208	-0.0060852	0.4349	0.483722	1	20142270	178726	0.0159461	0.702751	9794	OP_EAS	1	20142270	0.0194	4.82e-10	14393	15456	29849	IBD_EAS	0.4349	0.00129729	38.7705	TRUE
rs4645854	T	C	T	C	-0.1741	-0.00555989	0.2251	0.257854	14	75746144	178726	0.0181624	0.759513	9794	OP_EAS	14	75746144	0.0236	1.631e-13	14393	15456	29849	IBD_EAS	0.2251	0.00181992	54.4182	TRUE
rs490928	T	G	T	G	0.1215	0.0098039	0.2983	0.317649	5	172321908	178726	0.0169843	0.563783	9794	OP_EAS	5	172321908	0.0203	2.268e-09	14393	15456	29849	IBD_EAS	0.2983	0.0011987	35.8205	TRUE
rs58473751	G	C	G	C	0.122	-0.0296949	0.3305	0.353776	3	141127710	178726	0.0166766	0.0749728	9794	OP_EAS	3	141127710	0.0205	2.82e-09	14393	15456	29849	IBD_EAS	0.3305	0.00118513	35.4146	TRUE
rs6062496	A	G	A	G	0.2057	0.00824749	0.1447	0.142385	20	62329099	178726	0.0234227	0.724751	9794	OP_EAS	20	62329099	0.0265	8.642e-15	14393	15456	29849	IBD_EAS	0.1447	0.00201452	60.2487	TRUE
rs62322747	G	A	G	A	0.1207	0.00302969	0.5215	0.51214	4	123456457	178726	0.0159766	0.849596	9794	OP_EAS	4	123456457	0.0185	7.136e-11	14393	15456	29849	IBD_EAS	0.4785	0.00142404	42.564	TRUE
rs6505765	G	C	G	C	0.1127	0.010166	0.3363	0.341957	18	12782849	178726	0.0167696	0.544372	9794	OP_EAS	18	12782849	0.0194	6.864e-09	14393	15456	29849	IBD_EAS	0.3363	0.00112934	33.7455	TRUE
rs6941485	G	A	G	A	-0.1773	0.0185809	0.2906	0.405347	6	250619	178726	0.0164622	0.259023	9794	OP_EAS	6	250619	0.0258	6.376e-12	14393	15456	29849	IBD_EAS	0.2906	0.00157965	47.2225	TRUE
rs7037415	A	C	A	C	-0.4871	-0.0434351	0.0296	0.0240385	9	117616692	178726	0.052746	0.410237	9794	OP_EAS	9	117616692	0.0594	2.297e-16	14393	15456	29849	IBD_EAS	0.0296	0.00224779	67.241	TRUE
rs72805798	A	G	A	G	-0.1591	-0.0255533	0.163	0.127741	2	65640651	178726	0.0242682	0.292361	9794	OP_EAS	2	65640651	0.0255	4.387e-10	14393	15456	29849	IBD_EAS	0.163	0.00130246	38.9252	TRUE
rs73243351	A	G	A	G	0.2357	0.0103048	0.2058	0.210476	4	38335067	178726	0.0198901	0.604398	9794	OP_EAS	4	38335067	0.0238	4.237e-23	14393	15456	29849	IBD_EAS	0.2058	0.003275	98.07	TRUE
rs755374	T	C	T	C	0.2188	-0.0185802	0.3592	0.39787	5	158829294	178726	0.016326	0.25509	9794	OP_EAS	5	158829294	0.0194	2.028e-29	14393	15456	29849	IBD_EAS	0.3592	0.00424341	127.193	TRUE
rs76418789	A	G	A	G	-0.5687	-0.00830848	0.0478	0.074194	1	67648596	178726	0.0305004	0.78531	9794	OP_EAS	1	67648596	0.0465	2.026e-34	14393	15456	29849	IBD_EAS	0.0478	0.00498609	149.566	TRUE
rs7775228	C	T	C	T	0.3401	0.0194676	0.3257	0.355374	6	32658079	178726	0.0166457	0.242191	9794	OP_EAS	6	32658079	0.0203	6.123e-63	14393	15456	29849	IBD_EAS	0.3257	0.00931594	280.667	TRUE
rs77992257	A	G	A	G	-0.1882	-0.0322498	0.2456	0.236632	7	989986	178726	0.0198677	0.104542	9794	OP_EAS	7	989986	0.0253	1.041e-13	14393	15456	29849	IBD_EAS	0.2456	0.00185039	55.3311	TRUE
rs796417	C	G	C	G	0.1254	0.0149505	0.7268	0.723117	3	101617581	178726	0.0178262	0.401648	9794	OP_EAS	3	101617581	0.0228	3.653e-08	14393	15456	29849	IBD_EAS	0.2732	0.00101241	30.248	TRUE
rs876036	C	T	C	T	0.1265	0.0173517	0.3616	0.446703	7	50307710	178726	0.0159468	0.27655	9794	OP_EAS	7	50307710	0.0195	9.21e-11	14393	15456	29849	IBD_EAS	0.3616	0.00140789	42.0807	TRUE
rs924080	C	T	C	T	-0.1249	0.0247103	0.2437	0.305183	1	67760140	178726	0.0171937	0.15067	9794	OP_EAS	1	67760140	0.0217	8.472e-09	14393	15456	29849	IBD_EAS	0.2437	0.00110865	33.1266	TRUE
rs9268951	A	G	A	G	-0.1852	0.00601423	0.4482	0.468529	6	32433907	178726	0.0160351	0.707611	9794	OP_EAS	6	32433907	0.0186	2.101e-23	14393	15456	29849	IBD_EAS	0.4482	0.00331044	99.135	TRUE
rs9466265	T	C	T	C	-0.1287	0.0172872	0.6317	0.618134	6	22105169	178726	0.0167798	0.302896	9794	OP_EAS	6	22105169	0.0224	9.765e-09	14393	15456	29849	IBD_EAS	0.3683	0.00110472	33.009	TRUE
rs9932278	A	G	A	G	-0.1233	0.005271	0.6029	0.644789	16	11707567	178726	0.0166995	0.752277	9794	OP_EAS	16	11707567	0.02	6.423e-10	14393	15456	29849	IBD_EAS	0.3971	0.0012717	38.0047	TRUE

## Sheet: S5
SNP	effect_allele.exposure	other_allele.exposure	effect_allele.outcome	other_allele.outcome	beta.exposure	beta.outcome	eaf.exposure	eaf.outcome	chr.outcome	pos.outcome	samplesize.outcome	se.outcome	pval.outcome	z.outcome	ncase.outcome	ncontrol.outcome	outcome	chr.exposure	pos.exposure	se.exposure	pval.exposure	ncase.exposure	ncontrol.exposure	samplesize.exposure	exposure	MAF	R2	F	steiger_dir
rs10817678	A	G	A	G	0.6466	-0.000339795	0.5872	0.622945	9	117579457	178726	0.0165394	0.983609	-0.0205446	9794	168932	OP_EAS	9	117579457	0.0243	5.93e-156	7372	15456	22828	CD_EAS	0.4128	0.0300833	707.98	TRUE
rs10903122	G	A	G	A	-0.1566	-0.0175128	0.6556	0.609242	1	25303576	178726	0.0162357	0.280737	-1.07866	9794	168932	OP_EAS	1	25303576	0.0235	2.838e-11	7372	15456	22828	CD_EAS	0.3444	0.00194149	44.4027	TRUE
rs10946198	T	C	T	C	0.1604	0.0294771	0.4309	0.477597	6	167404432	178726	0.0158628	0.0631332	1.85825	9794	168932	OP_EAS	6	167404432	0.0227	1.443e-12	7372	15456	22828	CD_EAS	0.4309	0.00218243	49.9251	TRUE
rs11190141	T	C	T	C	-0.2295	-0.00948272	0.5041	0.577795	10	101292390	178726	0.0161405	0.556861	-0.58751	9794	168932	OP_EAS	10	101292390	0.0224	1.207e-24	7372	15456	22828	CD_EAS	0.4959	0.0045773	104.962	TRUE
rs11195128	T	C	T	C	0.2817	0.0240583	0.1578	0.158986	10	112186148	178726	0.0216432	0.266316	1.11159	9794	168932	OP_EAS	10	112186148	0.0348	5.959e-16	7372	15456	22828	CD_EAS	0.1578	0.00286222	65.5205	TRUE
rs113281820	T	C	T	C	0.174	0.0421723	0.2595	0.203259	12	116846136	178726	0.0199757	0.0347568	2.11118	9794	168932	OP_EAS	12	116846136	0.0304	1.034e-08	7372	15456	22828	CD_EAS	0.2595	0.00143305	32.7577	TRUE
rs117121174	A	G	A	G	-0.2957	0.0107843	0.0874	0.126743	12	110697330	178726	0.028472	0.704859	0.37877	9794	168932	OP_EAS	12	110697330	0.046	1.346e-10	7372	15456	22828	CD_EAS	0.0874	0.0018069	41.3189	TRUE
rs1250566	A	G	A	G	-0.1988	0.00424022	0.3768	0.359019	10	81046453	178726	0.0166155	0.798572	0.255196	9794	168932	OP_EAS	10	81046453	0.0234	1.889e-17	7372	15456	22828	CD_EAS	0.3768	0.00315183	72.171	TRUE
rs12628495	T	C	T	C	0.2369	-0.0240543	0.29	0.260546	22	37307711	178726	0.0184791	0.193019	-1.3017	9794	168932	OP_EAS	22	37307711	0.026	8.162e-20	7372	15456	22828	CD_EAS	0.29	0.00362359	83.0129	TRUE
rs12712158	C	T	C	T	-0.1759	0.0220742	0.3483	0.386424	2	103166298	178726	0.0162665	0.174769	1.35704	9794	168932	OP_EAS	2	103166298	0.0243	4.706e-13	7372	15456	22828	CD_EAS	0.3483	0.00229011	52.3939	TRUE
rs1317244	A	G	A	G	0.1535	-0.0121669	0.3264	0.258135	3	112053565	178726	0.018067	0.500674	-0.67343	9794	168932	OP_EAS	3	112053565	0.0276	2.648e-08	7372	15456	22828	CD_EAS	0.3264	0.00135314	30.9286	TRUE
rs140074062	T	C	T	C	0.2625	-0.00953262	0.2396	0.260189	13	41531787	178726	0.0183364	0.603152	-0.519873	9794	168932	OP_EAS	13	41531787	0.0308	1.612e-17	7372	15456	22828	CD_EAS	0.2396	0.00317183	72.6305	TRUE
rs142152795	T	C	T	C	0.3567	0.0540537	0.0366	0.0311274	2	191569536	178726	0.0464233	0.244276	1.16436	9794	168932	OP_EAS	2	191569536	0.0596	2.107e-09	7372	15456	22828	CD_EAS	0.0366	0.00156662	35.8159	TRUE
rs1569328	T	C	T	C	-0.1645	-0.00574836	0.2406	0.258032	14	75741751	178726	0.0182171	0.752346	-0.315548	9794	168932	OP_EAS	14	75741751	0.0267	6.775e-10	7372	15456	22828	CD_EAS	0.2406	0.00166005	37.9552	TRUE
rs16870166	A	G	A	G	0.2867	-0.0779995	0.0938	0.0772804	5	40607868	178726	0.0303807	0.0102464	-2.5674	9794	168932	OP_EAS	5	40607868	0.0382	6.125e-14	7372	15456	22828	CD_EAS	0.0938	0.00246145	56.3236	TRUE
rs16978179	C	T	C	T	0.2211	-0.00053397	0.1374	0.110286	18	42386553	178726	0.0253785	0.983214	-0.0210402	9794	168932	OP_EAS	18	42386553	0.0384	8.717e-09	7372	15456	22828	CD_EAS	0.1374	0.00145016	33.1495	TRUE
rs181203	C	A	C	A	0.2602	0.0121802	0.1147	0.120553	16	28512371	178726	0.0243983	0.617624	0.499221	9794	168932	OP_EAS	16	28512371	0.0353	1.671e-13	7372	15456	22828	CD_EAS	0.1147	0.00237446	54.3284	TRUE
rs1883832	C	T	C	T	-0.1273	0.0168604	0.618	0.61326	20	44746982	178726	0.0162921	0.300724	1.03488	9794	168932	OP_EAS	20	44746982	0.023	3.18e-08	7372	15456	22828	CD_EAS	0.382	0.00134014	30.6311	TRUE
rs1905340	A	C	A	C	-0.215	-0.0203006	0.3426	0.408239	17	40520390	178726	0.0161344	0.208314	-1.25822	9794	168932	OP_EAS	17	40520390	0.024	3.806e-19	7372	15456	22828	CD_EAS	0.3426	0.00350318	80.2447	TRUE
rs1957106	A	G	A	G	0.1682	-0.00569586	0.256	0.265379	14	35873770	178726	0.0185147	0.758356	-0.307641	9794	168932	OP_EAS	14	35873770	0.027	4.865e-10	7372	15456	22828	CD_EAS	0.256	0.00169714	38.8049	TRUE
rs1988959	G	A	G	A	-0.1615	-0.0118325	0.7986	0.783965	14	88521266	178726	0.0192068	0.537856	-0.616058	9794	168932	OP_EAS	14	88521266	0.0285	1.457e-08	7372	15456	22828	CD_EAS	0.2014	0.00140468	32.1083	TRUE
rs2071699	A	G	A	G	0.169	0.0160868	0.3605	0.389391	19	49254504	178726	0.0162945	0.323518	0.987255	9794	168932	OP_EAS	19	49254504	0.0241	2.482e-12	7372	15456	22828	CD_EAS	0.3605	0.0021495	49.1701	TRUE
rs2121034	T	G	T	G	0.2063	0.0160053	0.3375	0.332645	13	44473866	178726	0.0168431	0.341981	0.950258	9794	168932	OP_EAS	13	44473866	0.0238	4.909e-18	7372	15456	22828	CD_EAS	0.3375	0.00328057	75.1288	TRUE
rs2357792	G	A	G	A	-0.1534	0.0364295	0.2841	0.318885	16	50768222	178726	0.0171165	0.0333097	2.12833	9794	168932	OP_EAS	16	50768222	0.0258	2.835e-09	7372	15456	22828	CD_EAS	0.2841	0.00154622	35.3487	TRUE
rs28468423	G	A	G	A	0.1917	-0.0127343	0.6945	0.66799	1	22310411	178726	0.0168809	0.45063	-0.754364	9794	168932	OP_EAS	1	22310411	0.0302	2.172e-10	7372	15456	22828	CD_EAS	0.3055	0.00176196	40.2895	TRUE
rs2868424	A	T	A	T	-0.1662	0.00751492	0.403	0.347675	16	11678289	178726	0.0168267	0.655159	0.446607	9794	168932	OP_EAS	16	11678289	0.0287	7.149e-09	7372	15456	22828	CD_EAS	0.403	0.00146687	33.5321	TRUE
rs2953155	G	A	G	A	-0.2747	-0.00160787	0.6827	0.723444	2	241568631	178726	0.0177531	0.927836	-0.0905682	9794	168932	OP_EAS	2	241568631	0.0238	9.168e-31	7372	15456	22828	CD_EAS	0.3173	0.00580188	133.206	TRUE
rs3104410	T	C	T	C	0.2321	-0.0122497	0.8831	0.88663	6	32683324	178726	0.0261889	0.639968	-0.467744	9794	168932	OP_EAS	6	32683324	0.0384	1.548e-09	7372	15456	22828	CD_EAS	0.1169	0.00159781	36.53	TRUE
rs34262439	A	G	A	G	0.1671	0.00137424	0.3957	0.414586	19	54713150	178726	0.0163964	0.933204	0.0838138	9794	168932	OP_EAS	19	54713150	0.0297	1.842e-08	7372	15456	22828	CD_EAS	0.3957	0.00138475	31.6521	TRUE
rs3766920	A	G	A	G	0.3818	0.0247791	0.0743	0.0414198	1	154934963	178726	0.0396525	0.532033	0.624906	9794	168932	OP_EAS	1	154934963	0.0532	7.319e-13	7372	15456	22828	CD_EAS	0.0743	0.00225114	51.5004	TRUE
rs3786155	A	G	A	G	-0.1314	0.00087026	0.3952	0.422876	18	12797993	178726	0.0159981	0.956618	0.0543977	9794	168932	OP_EAS	18	12797993	0.0232	1.576e-08	7372	15456	22828	CD_EAS	0.3952	0.00140326	32.0757	TRUE
rs3792783	G	A	G	A	-0.1752	-0.00112835	0.2223	0.233177	5	150455732	178726	0.0187989	0.952138	-0.060022	9794	168932	OP_EAS	5	150455732	0.0278	2.77e-10	7372	15456	22828	CD_EAS	0.2223	0.00173682	39.7137	TRUE
rs438041	T	C	T	C	0.1544	0.0294938	0.5151	0.579175	8	142174578	178726	0.0161251	0.0673902	1.82906	9794	168932	OP_EAS	8	142174578	0.0281	4.098e-08	7372	15456	22828	CD_EAS	0.4849	0.00132081	30.1887	TRUE
rs4821104	G	A	G	A	0.1431	-0.00269902	0.3673	0.360273	22	21950405	178726	0.0168588	0.872806	-0.160096	9794	168932	OP_EAS	22	21950405	0.024	2.415e-09	7372	15456	22828	CD_EAS	0.3673	0.00155494	35.5483	TRUE
rs4973341	T	C	T	C	0.2072	-0.00941037	0.8007	0.792141	2	228660362	178726	0.0201222	0.640027	-0.467661	9794	168932	OP_EAS	2	228660362	0.0298	3.86e-12	7372	15456	22828	CD_EAS	0.1993	0.0021133	48.3403	TRUE
rs56167332	A	C	A	C	0.2941	-0.0177396	0.3612	0.394519	5	158827769	178726	0.0163186	0.277001	-1.08708	9794	168932	OP_EAS	5	158827769	0.0236	1.38e-35	7372	15456	22828	CD_EAS	0.3612	0.006757	155.284	TRUE
rs5938	T	G	T	G	0.24	-0.030389	0.1041	0.0935525	1	28476862	178726	0.0273033	0.265701	-1.11302	9794	168932	OP_EAS	1	28476862	0.0434	3.222e-08	7372	15456	22828	CD_EAS	0.1041	0.00133781	30.5777	TRUE
rs6062496	A	G	A	G	0.2301	0.00824749	0.1441	0.142385	20	62329099	178726	0.0234227	0.724751	0.352116	9794	168932	OP_EAS	20	62329099	0.0317	4.052e-13	7372	15456	22828	CD_EAS	0.1441	0.00230274	52.6837	TRUE
rs62218408	C	A	C	A	-0.1935	-0.0067576	0.238	0.25358	21	16798841	178726	0.019125	0.723835	-0.353338	9794	168932	OP_EAS	21	16798841	0.0274	1.688e-12	7372	15456	22828	CD_EAS	0.238	0.00217994	49.8681	TRUE
rs62322747	G	A	G	A	0.1538	0.00302969	0.5218	0.51214	4	123456457	178726	0.0159766	0.849596	0.189633	9794	168932	OP_EAS	4	123456457	0.0226	1.086e-11	7372	15456	22828	CD_EAS	0.4782	0.00202464	46.3082	TRUE
rs6763931	A	G	A	G	0.1614	-0.0304068	0.3596	0.362472	3	141102833	178726	0.0165135	0.0655723	-1.84134	9794	168932	OP_EAS	3	141102833	0.0231	2.487e-12	7372	15456	22828	CD_EAS	0.3596	0.00213397	48.8141	TRUE
rs7037415	A	C	A	C	-0.7355	-0.0434351	0.0298	0.0240385	9	117616692	178726	0.052746	0.410237	-0.823477	9794	168932	OP_EAS	9	117616692	0.0817	2.171e-19	7372	15456	22828	CD_EAS	0.0298	0.00353765	81.037	TRUE
rs72500561	G	A	G	A	0.2303	0.0411329	0.4934	0.466686	6	33039958	178726	0.0159417	0.00987404	2.58021	9794	168932	OP_EAS	6	33039958	0.0227	3.897e-24	7372	15456	22828	CD_EAS	0.4934	0.00448864	102.92	TRUE
rs7275789	G	A	G	A	-0.1801	0.0380044	0.8473	0.856561	21	34999183	178726	0.0224944	0.0911217	1.68951	9794	168932	OP_EAS	21	34999183	0.0324	2.777e-08	7372	15456	22828	CD_EAS	0.1527	0.00135171	30.8958	TRUE
rs73243351	A	G	A	G	0.3279	0.0103048	0.2056	0.210476	4	38335067	178726	0.0198901	0.604398	0.518086	9794	168932	OP_EAS	4	38335067	0.0287	3.098e-30	7372	15456	22828	CD_EAS	0.2056	0.00568558	130.521	TRUE
rs76418789	A	G	A	G	-0.6715	-0.00830848	0.0496	0.074194	1	67648596	178726	0.0305004	0.78531	-0.272405	9794	168932	OP_EAS	1	67648596	0.0597	2.142e-29	7372	15456	22828	CD_EAS	0.0496	0.00551157	126.504	TRUE
rs7775228	C	T	C	T	0.3601	0.0194676	0.3271	0.355374	6	32658079	178726	0.0166457	0.242191	1.16953	9794	168932	OP_EAS	6	32658079	0.0245	7.208e-49	7372	15456	22828	CD_EAS	0.3271	0.00937466	216.011	TRUE
rs77992257	A	G	A	G	-0.2429	-0.0322498	0.2469	0.236632	7	989986	178726	0.0198677	0.104542	-1.62322	9794	168932	OP_EAS	7	989986	0.0321	3.601e-14	7372	15456	22828	CD_EAS	0.2469	0.00250201	57.2541	TRUE
rs78112550	G	A	G	A	0.2626	0.0337297	0.104	0.094989	9	117289139	178726	0.0274324	0.218863	1.22956	9794	168932	OP_EAS	9	117289139	0.0474	3.039e-08	7372	15456	22828	CD_EAS	0.104	0.00134271	30.6898	TRUE
rs876036	C	T	C	T	0.1299	0.0173517	0.3661	0.446703	7	50307710	178726	0.0159468	0.27655	1.0881	9794	168932	OP_EAS	7	50307710	0.0236	3.799e-08	7372	15456	22828	CD_EAS	0.3661	0.00132541	30.294	TRUE
rs9270965	G	A	G	A	0.5279	-0.00653626	0.7411	0.683253	6	32573471	178726	0.0171477	0.703074	-0.381174	9794	168932	OP_EAS	6	32573471	0.0285	1.13e-76	7372	15456	22828	CD_EAS	0.2589	0.014807	343.064	TRUE

## Sheet: S6
SNP	effect_allele.exposure	other_allele.exposure	effect_allele.outcome	other_allele.outcome	beta.exposure	beta.outcome	eaf.exposure	eaf.outcome	chr.outcome	pos.outcome	samplesize.outcome	se.outcome	pval.outcome	ncase.outcome	ncontrol.outcome	outcome	chr.exposure	pos.exposure	se.exposure	pval.exposure	ncase.exposure	ncontrol.exposure	samplesize.exposure	exposure	MAF	R2	F	steiger_dir
rs10493860	T	C	T	C	-0.1535	-0.00238847	0.2637	0.283338	1	92212703	178726	0.0176286	0.892226	9794	168932	OP_EAS	1	92212703	0.0274	2.149e-08	6862	15456	22318	UC_EAS	0.2637	0.00140427	31.3817	TRUE
rs10799591	G	A	G	A	-0.2973	-0.010301	0.2377	0.187582	1	20205418	178726	0.0205887	0.616847	9794	168932	OP_EAS	1	20205418	0.0294	4.553e-24	6862	15456	22318	UC_EAS	0.2377	0.00456094	102.248	TRUE
rs10974900	T	C	T	C	-0.1746	0.00559807	0.4049	0.432034	9	4987958	178726	0.0166517	0.736731	9794	168932	OP_EAS	9	4987958	0.0252	4.014e-12	6862	15456	22318	UC_EAS	0.4049	0.00214634	48.0008	TRUE
rs11741861	G	A	G	A	0.1638	-0.00927853	0.3833	0.322581	5	150277909	178726	0.0170142	0.58552	9794	168932	OP_EAS	5	150277909	0.0242	1.17e-11	6862	15456	22318	UC_EAS	0.3833	0.00204857	45.8098	TRUE
rs12530233	C	A	C	A	-0.1743	0.0252559	0.6447	0.635379	6	22085658	178726	0.0164293	0.124232	9794	168932	OP_EAS	6	22085658	0.0284	8.303e-10	6862	15456	22318	UC_EAS	0.3553	0.00168489	37.6634	TRUE
rs16940186	C	T	C	T	0.2355	0.00563526	0.2294	0.205496	16	86009740	178726	0.0195831	0.773529	9794	168932	OP_EAS	16	86009740	0.0274	8.755e-18	6862	15456	22318	UC_EAS	0.2294	0.00329906	73.8655	TRUE
rs17085007	C	T	C	T	0.2854	0.00186315	0.2321	0.22102	13	27531267	178726	0.0190667	0.922156	9794	168932	OP_EAS	13	27531267	0.0276	3.943e-25	6862	15456	22318	UC_EAS	0.2321	0.00476825	106.918	TRUE
rs2076486	G	A	G	A	0.3233	-0.0635887	0.1972	0.182367	6	29523872	178726	0.0210233	0.00248902	9794	168932	OP_EAS	6	29523872	0.0311	2.318e-25	6862	15456	22318	UC_EAS	0.1972	0.00481878	108.057	TRUE
rs2298428	T	C	T	C	0.1627	-0.00354517	0.3622	0.356486	22	21982892	178726	0.0165802	0.830688	9794	168932	OP_EAS	22	21982892	0.0253	1.329e-10	6862	15456	22318	UC_EAS	0.3622	0.00184959	41.3519	TRUE
rs2836884	C	T	C	T	-0.1898	0.00464005	0.2094	0.20386	21	40467643	178726	0.0200922	0.817363	9794	168932	OP_EAS	21	40467643	0.0303	3.81e-10	6862	15456	22318	UC_EAS	0.2094	0.00175505	39.2345	TRUE
rs28533072	T	C	T	C	0.1936	0.0033741	0.1603	0.181985	14	88470978	178726	0.0204413	0.868895	9794	168932	OP_EAS	14	88470978	0.0319	1.35e-09	6862	15456	22318	UC_EAS	0.1603	0.00164762	36.829	TRUE
rs3093998	A	C	A	C	0.2489	-0.00152679	0.8645	0.867286	6	31485174	178726	0.0237163	0.94867	9794	168932	OP_EAS	6	31485174	0.0367	1.143e-11	6862	15456	22318	UC_EAS	0.1355	0.00205669	45.9916	TRUE
rs34236350	T	C	T	C	0.1662	0.00202751	0.2962	0.275331	2	241568326	178726	0.0178215	0.909422	9794	168932	OP_EAS	2	241568326	0.0264	2.841e-10	6862	15456	22318	UC_EAS	0.2962	0.00177267	39.6292	TRUE
rs36216571	T	C	T	C	0.5138	-0.0239533	0.176	0.181309	6	32611215	178726	0.0213284	0.261408	9794	168932	OP_EAS	6	32611215	0.0333	1.068e-53	6862	15456	22318	UC_EAS	0.176	0.0105545	238.046	TRUE
rs3769684	C	T	C	T	-0.1338	-0.0105013	0.5248	0.51109	2	204584759	178726	0.0159195	0.50948	9794	168932	OP_EAS	2	204584759	0.0238	1.792e-08	6862	15456	22318	UC_EAS	0.4752	0.00141413	31.6024	TRUE
rs3806310	G	A	G	A	-0.2086	-0.00732813	0.4388	0.486163	1	20142681	178726	0.0159088	0.645061	9794	168932	OP_EAS	1	20142681	0.0273	2.317e-14	6862	15456	22318	UC_EAS	0.4388	0.00260924	58.38	TRUE
rs4263839	G	A	G	A	0.1837	0.000503785	0.5704	0.622013	9	117566440	178726	0.0164198	0.975524	9794	168932	OP_EAS	9	117566440	0.0239	1.561e-14	6862	15456	22318	UC_EAS	0.4296	0.00264009	59.0723	TRUE
rs4795393	T	C	T	C	0.1501	0.0270773	0.425	0.492028	17	37893484	178726	0.016262	0.0959	9794	168932	OP_EAS	17	37893484	0.0248	1.364e-09	6862	15456	22318	UC_EAS	0.425	0.00163867	36.6285	TRUE
rs6671847	A	G	A	G	-0.194	-0.028793	0.2545	0.173979	1	161478810	178726	0.0213543	0.177546	9794	168932	OP_EAS	1	161478810	0.0292	3.052e-11	6862	15456	22318	UC_EAS	0.2545	0.0019739	44.1366	TRUE
rs72931012	T	C	T	C	-0.1932	0.00897958	0.2675	0.317094	1	67764815	178726	0.0180649	0.619137	9794	168932	OP_EAS	1	67764815	0.0287	1.82e-11	6862	15456	22318	UC_EAS	0.2675	0.00202635	45.3118	TRUE
rs73415216	T	C	T	C	0.3461	0.0146231	0.059	0.0343119	6	33024738	178726	0.0431003	0.734399	9794	168932	OP_EAS	6	33024738	0.051	1.129e-11	6862	15456	22318	UC_EAS	0.059	0.00205927	46.0494	TRUE
rs755374	T	C	T	C	0.1467	-0.0185802	0.3553	0.39787	5	158829294	178726	0.016326	0.25509	9794	168932	OP_EAS	5	158829294	0.0248	3.399e-09	6862	15456	22318	UC_EAS	0.3553	0.00156539	34.9879	TRUE
rs76418789	A	G	A	G	-0.4903	-0.00830848	0.0486	0.074194	1	67648596	178726	0.0305004	0.78531	9794	168932	OP_EAS	1	67648596	0.0599	2.771e-16	6862	15456	22318	UC_EAS	0.0486	0.00299304	66.9933	TRUE
rs77553977	C	T	C	T	0.2028	-0.0114108	0.2351	0.259192	13	41547143	178726	0.0183097	0.533148	9794	168932	OP_EAS	13	41547143	0.0317	1.543e-10	6862	15456	22318	UC_EAS	0.2351	0.00183049	40.924	TRUE
rs84488	A	G	A	G	-0.1741	-0.00599775	0.2242	0.190809	22	39666640	178726	0.0206837	0.771835	9794	168932	OP_EAS	22	39666640	0.0293	2.842e-09	6862	15456	22318	UC_EAS	0.2242	0.0015795	35.304	TRUE
rs9270984	G	T	G	T	-0.6394	-0.0230347	0.8067	0.809348	6	32573991	178726	0.0201497	0.252965	9794	168932	OP_EAS	6	32573991	0.0293	1.29e-105	6862	15456	22318	UC_EAS	0.1933	0.0208923	476.18	TRUE

## Sheet: S7
outcome	exposure	egger_intercept	se	pval
OP_EUR	IBD_EUR	0.00665128	0.00372425	0.0770234
OP_EUR	CD_EUR	0.0118669	0.00674656	0.0825067
OP_EUR	UC_EUR	0.00930353	0.00871289	0.290455
OP_EAS	IBD_EAS	0.000779022	0.0063874	0.903449
OP_EAS	CD_EAS	0.000739949	0.0065698	0.910785
OP_EAS	UC_EAS	-0.00134771	0.00821814	0.87111

## Sheet: S8
outcome	exposure	method	Q	Q_df	Q_pval
OP_EUR	IBD_EUR	MR Egger	134.686	104	0.023099
OP_EUR	IBD_EUR	Inverse variance weighted	138.816	105	0.015136
OP_EUR	CD_EUR	MR Egger	105.067	78	0.0222448
OP_EUR	CD_EUR	Inverse variance weighted	109.234	79	0.0137496
OP_EUR	UC_EUR	MR Egger	73.2701	53	0.0339856
OP_EUR	UC_EUR	Inverse variance weighted	74.8463	54	0.0317126
OP_EAS	IBD_EAS	MR Egger	39.7115	47	0.765712
OP_EAS	IBD_EAS	Inverse variance weighted	39.7264	48	0.796549
OP_EAS	CD_EAS	MR Egger	60.4526	49	0.126408
OP_EAS	CD_EAS	Inverse variance weighted	60.4683	50	0.147501
OP_EAS	UC_EAS	MR Egger	22.2751	24	0.562853
OP_EAS	UC_EAS	Inverse variance weighted	22.302	25	0.618253
